# Supplementary material for: Confinement of a Au–N-heterocyclic carbene in a Pd6L12 metal–organic cage
Source: RSC Adv. 2020 Oct 27;10(64):39323–7. doi: 10.1039/d0ra07509d (PMC9057365; doi:10.1039/d0ra07509d)
Supplement: RA-010-D0RA07509D-s002 [file RA-010-D0RA07509D-s002.cif]

# Electronic Supplementary Material (ESI) for RSC Advances.
# This journal is © The Royal Society of Chemistry 2020

####################################################################### 
# 
# This file contains crystal structure data downloaded from the 
# Cambridge Structural Database (CSD) hosted by the Cambridge 
# Crystallographic Data Centre (CCDC).
# 
# Full information about CCDC data access policies and citation 
# guidelines are available at http://www.ccdc.cam.ac.uk/access/V1 
# 
# Audit and citation data items may have been added by the CCDC. 
# Please retain this information to preserve the provenance of 
# this file and to allow appropriate attribution of the data. 
# 
#######################################################################

data_Pd6L12
_database_code_depnum_ccdc_archive 'CCDC 2013514'
loop_
_audit_author_name
_audit_author_address
'Zhangwen Wei'
;Sun Yat Sen University
China
;
_audit_update_record             
;
2020-07-02 deposited with the CCDC.	2020-10-20 downloaded from the CCDC.
;

# start Validation Reply Form
_vrf_THETM01_Pd6L12              
;
PROBLEM:  The value of sine(theta_max)/wavelength is less than 0.550
            Calculated sin(theta_max)/wavelength =    0.4166
RESPONSE: A full set of data was collected, however??the very high angle
 data was dominated by noise and was omitted. This arbitrary theta limit
 is inappropriate for highly disordered structures. It would rule out
 all macromolecular structures. A limit on data / parameter ratio??s
 that properly takes into account the number of restraints / constraints
 and the redundancy of the measurements would be more appropriate.
 Unfortunately, the CHECKCIF routine does not do this.                                         
;
_vrf_PLAT342_Pd6L12              
;
PROBLEM: Low Bond Precision on  C-C Bonds ...............    0.03826 Ang.  
RESPONSE: Weak diffractions and poor crystal data reduced low standard
 uncertainty.
;
_vrf_PLAT242_Pd6L12              
;
PROBLEM: Low    'MainMol' Ueq as Compared to Neighbors of        Au1 Check 
RESPONSE: The terminal iodine atom connected to Au1 atom has larger Ueq
 and causes false alertB.
;
# end Validation Reply Form


_audit_creation_date             2020-06-24
_audit_creation_method           
;
Olex2 1.2
(compiled 2018.05.29 svn.r3508 for OlexSys, GUI svn.r5506)
;
_shelx_SHELXL_version_number     2014/7
_chemical_name_common            Pd6L12
_chemical_name_systematic        ?
_chemical_formula_moiety         'C74 H84 Au2 I2 N8 Pd'
_chemical_formula_sum            'C74 H84 Au2 I2 N8 Pd'
_chemical_formula_weight         1839.62
_chemical_melting_point          ?
_chemical_oxdiff_formula         'C11 H10 N O'
_chemical_oxdiff_usercomment     P20
loop_
_atom_type_symbol
_atom_type_description
_atom_type_scat_dispersion_real
_atom_type_scat_dispersion_imag
_atom_type_scat_source
C C 0.0181 0.0091 'International Tables Vol C Tables 4.2.6.8 and 6.1.1.4'
H H 0.0000 0.0000 'International Tables Vol C Tables 4.2.6.8 and 6.1.1.4'
Au Au -4.4197 7.2980 'International Tables Vol C Tables 4.2.6.8 and 6.1.1.4'
I I -0.3257 6.8362 'International Tables Vol C Tables 4.2.6.8 and 6.1.1.4'
N N 0.0311 0.0180 'International Tables Vol C Tables 4.2.6.8 and 6.1.1.4'
Pd Pd 0.1215 3.9337 'International Tables Vol C Tables 4.2.6.8 and 6.1.1.4'

_shelx_space_group_comment       
;
The symmetry employed for this shelxl refinement is uniquely defined
by the following loop, which should always be used as a source of
symmetry information in preference to the above space-group names.
They are only intended as comments.
;
_space_group_crystal_system      trigonal
_space_group_IT_number           148
_space_group_name_H-M_alt        'R -3'
_space_group_name_Hall           '-R 3'
loop_
_space_group_symop_operation_xyz
'x, y, z'
'-y, x-y, z'
'-x+y, -x, z'
'x+2/3, y+1/3, z+1/3'
'-y+2/3, x-y+1/3, z+1/3'
'-x+y+2/3, -x+1/3, z+1/3'
'x+1/3, y+2/3, z+2/3'
'-y+1/3, x-y+2/3, z+2/3'
'-x+y+1/3, -x+2/3, z+2/3'
'-x, -y, -z'
'y, -x+y, -z'
'x-y, x, -z'
'-x+2/3, -y+1/3, -z+1/3'
'y+2/3, -x+y+1/3, -z+1/3'
'x-y+2/3, x+1/3, -z+1/3'
'-x+1/3, -y+2/3, -z+2/3'
'y+1/3, -x+y+2/3, -z+2/3'
'x-y+1/3, x+2/3, -z+2/3'

_cell_length_a                   29.8768(16)
_cell_length_b                   29.8768(16)
_cell_length_c                   74.341(3)
_cell_angle_alpha                90
_cell_angle_beta                 90
_cell_angle_gamma                120
_cell_volume                     57468(7)
_cell_formula_units_Z            18
_cell_measurement_reflns_used    3995
_cell_measurement_temperature    150.00(10)
_cell_measurement_theta_max      44.4570
_cell_measurement_theta_min      4.1550
_shelx_estimated_absorpt_T_max   0.256
_shelx_estimated_absorpt_T_min   0.256
_exptl_absorpt_coefficient_mu    9.349
_exptl_absorpt_correction_T_max  1.00000
_exptl_absorpt_correction_T_min  0.33675
_exptl_absorpt_correction_type   multi-scan
_exptl_absorpt_process_details   
;
CrysAlisPro 1.171.39.46 (Rigaku Oxford Diffraction, 2018)
Empirical absorption correction using spherical harmonics,
 implemented in SCALE3 ABSPACK scaling algorithm.
;
_exptl_absorpt_special_details   ?
_exptl_crystal_colour            colourless
_exptl_crystal_colour_primary    colourless
_exptl_crystal_density_diffrn    0.957
_exptl_crystal_density_meas      ?
_exptl_crystal_density_method    ?
_exptl_crystal_description       block
_exptl_crystal_F_000             16092
_exptl_crystal_size_max          0.2
_exptl_crystal_size_mid          0.2
_exptl_crystal_size_min          0.2
_exptl_transmission_factor_max   ?
_exptl_transmission_factor_min   ?
_diffrn_reflns_av_R_equivalents  0.0372
_diffrn_reflns_av_unetI/netI     0.0393
_diffrn_reflns_Laue_measured_fraction_full 0.993
_diffrn_reflns_Laue_measured_fraction_max 0.993
_diffrn_reflns_limit_h_max       13
_diffrn_reflns_limit_h_min       -24
_diffrn_reflns_limit_k_max       24
_diffrn_reflns_limit_k_min       -9
_diffrn_reflns_limit_l_max       59
_diffrn_reflns_limit_l_min       -61
_diffrn_reflns_number            13205
_diffrn_reflns_point_group_measured_fraction_full 0.993
_diffrn_reflns_point_group_measured_fraction_max 0.993
_diffrn_reflns_theta_full        39.969
_diffrn_reflns_theta_max         39.969
_diffrn_reflns_theta_min         3.428
_diffrn_ambient_environment      N~2~
_diffrn_ambient_temperature      150.00(10)
_diffrn_detector                 'CCD plate'
_diffrn_detector_area_resol_mean 10.6525
_diffrn_detector_type            Atlas
_diffrn_measured_fraction_theta_full 0.993
_diffrn_measured_fraction_theta_max 0.993
_diffrn_measurement_details      
;
List of Runs (angles in degrees, time in seconds):

  # Type    Start    End  Width  t~exp~   \w     \q     \k     \f   Frames
#--------------------------------------------------------------------------
  1  \w    -75.00  33.00   1.00   65.00    --  -40.08  19.00 -90.00  108
  2  \w    113.00 178.00   1.00   22.50    --  109.06  30.00  30.00   65
  3  \w     37.00 131.00   1.00   22.50    --  109.06 -62.00-142.00   94
  4  \w    104.00 178.00   1.00   22.50    --  109.06  85.00 -27.00   74
;
_diffrn_measurement_device       'four-circle diffractometer'
_diffrn_measurement_device_type  'SuperNova, Dual, Cu at home/near, Atlas'
_diffrn_measurement_method       '\w scans'
_diffrn_orient_matrix_type       
'CrysAlisPro convention (1999,Acta A55,543-557)'
_diffrn_orient_matrix_UB_11      0.0124014000
_diffrn_orient_matrix_UB_12      -0.0180403000
_diffrn_orient_matrix_UB_13      -0.0177573000
_diffrn_orient_matrix_UB_21      -0.0414641000
_diffrn_orient_matrix_UB_22      -0.0562160000
_diffrn_orient_matrix_UB_23      0.0043119000
_diffrn_orient_matrix_UB_31      -0.0408920000
_diffrn_orient_matrix_UB_32      0.0080458000
_diffrn_orient_matrix_UB_33      -0.0097785000
_diffrn_radiation_monochromator  mirror
_diffrn_radiation_probe          x-ray
_diffrn_radiation_type           CuK\a
_diffrn_radiation_wavelength     1.54184
_diffrn_source                   'micro-focus sealed X-ray tube'
_diffrn_source_type              'SuperNova (Cu) X-ray Source'
_reflns_Friedel_coverage         0.000
_reflns_Friedel_fraction_full    .
_reflns_Friedel_fraction_max     .
_reflns_number_gt                5908
_reflns_number_total             7693
_reflns_odcompleteness_completeness 99.30
_reflns_odcompleteness_iscentric 1
_reflns_odcompleteness_theta     39.93
_reflns_special_details          
;
 Reflections were merged by SHELXL according to the crystal
 class for the calculation of statistics and refinement.
 
 Structure factors included contributions from the .fab file.
 
 _reflns_Friedel_fraction is defined as the number of unique
 Friedel pairs measured divided by the number that would be
 possible theoretically, ignoring centric projections and
 systematic absences.
;
_reflns_threshold_expression     'I > 2\s(I)'
_computing_cell_refinement       'CrysAlisPro 1.171.39.46 (Rigaku OD, 2018)'
_computing_data_collection       'CrysAlisPro 1.171.39.46 (Rigaku OD, 2018)'
_computing_data_reduction        'CrysAlisPro 1.171.39.46 (Rigaku OD, 2018)'
_computing_molecular_graphics    'Olex2 (Dolomanov et al., 2009)'
_computing_publication_material  'Olex2 (Dolomanov et al., 2009)'
_computing_structure_refinement  'ShelXL (Sheldrick, 2015)'
_computing_structure_solution    'olex2.solve (Bourhis et al., 2015)'
_refine_diff_density_max         1.603
_refine_diff_density_min         -0.836
_refine_diff_density_rms         0.119
_refine_ls_extinction_coef       .
_refine_ls_extinction_method     none
_refine_ls_goodness_of_fit_ref   1.059
_refine_ls_hydrogen_treatment    mixed
_refine_ls_matrix_type           full
_refine_ls_number_parameters     725
_refine_ls_number_reflns         7693
_refine_ls_number_restraints     825
_refine_ls_R_factor_all          0.1033
_refine_ls_R_factor_gt           0.0888
_refine_ls_restrained_S_all      1.030
_refine_ls_shift/su_max          0.001
_refine_ls_shift/su_mean         0.000
_refine_ls_structure_factor_coef Fsqd
_refine_ls_weighting_details     
'w=1/[\s^2^(Fo^2^)+(0.1620P)^2^+1993.3063P] where P=(Fo^2^+2Fc^2^)/3'
_refine_ls_weighting_scheme      calc
_refine_ls_wR_factor_gt          0.2668
_refine_ls_wR_factor_ref         0.2821
_refine_special_details          SQUEEZE
_olex2_refinement_description    
;
1. Fixed Uiso
 At 1.2 times of:
  All C(H) groups
 At 1.5 times of:
  All C(H,H,H) groups
2. Restrained distances
 C52-C53 = C52-C54
 1.49 with sigma of 0.01
 C53-C54
 2.75 with sigma of 0.01
 N5-C38 = C39-C38 = C40-C39 = C41-C40 = C42-C41 = N5-C42
 1.39 with sigma of 0.01
 C5-C4 = N1-C5 = N1-C7BA = C7BA-C0CA = C3-C0CA = C4-C3
 1.39 with sigma of 0.01
 C6-C4
 1.5 with sigma of 0.02
3. Rigid bond restraints
 All non-hydrogen atoms
 with sigma for 1-2 distances of 0.01 and sigma for 1-3 distances of 0.01
4. Uiso/Uaniso restraints and constraints
All non-hydrogen atoms have similar U: within 2A with sigma of 0.01 and sigma
for terminal atoms of 0.02
Uanis(I1) \\sim Ueq, Uanis(Au1) \\sim Ueq, Uanis(C18) \\sim Ueq: with sigma of
0.01 and sigma for terminal atoms of 0.02
5.a Ternary CH refined with riding coordinates:
 C12(H12), C15(H15), C27(H27), C30(H30), C49(H49), C52(H52), C64(H64), C67(H67)
5.b Me refined with riding coordinates:
 C14(H14A,H14B,H14C)
5.c Aromatic/amide H refined with riding coordinates:
 C36(H36), C35(H35), C34(H34), C37(H37), C3(H3), C0CA(H0CA), C7BA(H7BA),
 C5(H5), C7(H7), C11(H11), C20(H20), C19(H19), C23(H23), C25(H25), C42(H42),
 C38(H38), C39(H39), C40(H40), C48(H48), C44(H44), C57(H57), C56(H56), C62(H62),
  C74(H74), C73(H73), C72(H72), C71(H71)
5.d Fitted pentagon refined as free rotating group:
 C20(N3,C18,N2,C19), C57(N7,C55,N6,C56)
5.e Fitted hexagon refined as free rotating group:
 N4(C36,C35,C34,C33,C37), C24(C23,C22,C21,C26,C25), C46(C47,C48,C43,C44,C45),
 C61(C62,C63,C58,C59,C60), C70(C74,N8,C73,C72,C71)
5.f Idealised Me refined as rotating group:
 C13(H13A,H13B,H13C), C16(H16A,H16B,H16C), C17(H17A,H17B,H17C), C28(H28A,H28B,
 H28C), C29(H29A,H29B,H29C), C31(H31A,H31B,H31C), C32(H32A,H32B,H32C), C50(H50A,
 H50B,H50C), C51(H51A,H51B,H51C), C53(H53A,H53B,H53C), C54(H54A,H54B,H54C),
 C65(H65A,H65B,H65C), C66(H66A,H66B,H66C), C68(H68A,H68B,H68C), C69(H69A,H69B,
 H69C)
;
_atom_sites_solution_hydrogens   mixed
_atom_sites_solution_primary     iterative
_atom_sites_solution_secondary   ?
loop_
_atom_site_label
_atom_site_type_symbol
_atom_site_fract_x
_atom_site_fract_y
_atom_site_fract_z
_atom_site_U_iso_or_equiv
_atom_site_adp_type
_atom_site_occupancy
_atom_site_site_symmetry_order
_atom_site_calc_flag
_atom_site_refinement_flags_posn
_atom_site_refinement_flags_adp
_atom_site_refinement_flags_occupancy
_atom_site_disorder_assembly
_atom_site_disorder_group
Au1 Au 0.57530(6) 0.68127(5) 0.31989(2) 0.1431(7) Uani 1 1 d . U . . .
Au2 Au 0.45370(5) 0.16564(5) 0.19031(2) 0.1288(6) Uani 1 1 d . U . . .
I1 I 0.64252(18) 0.75807(15) 0.30342(5) 0.291(2) Uani 1 1 d . U . . .
I2 I 0.51469(9) 0.21536(10) 0.16513(3) 0.1724(10) Uani 1 1 d . U . . .
Pd1 Pd 0.32716(7) 0.41915(8) 0.22085(2) 0.1031(7) Uani 1 1 d . U . . .
N4 N 0.3538(6) 0.4876(5) 0.2324(2) 0.121(4) Uani 1 1 d . U . . .
C36 C 0.3576(7) 0.5288(7) 0.22247(17) 0.139(5) Uani 1 1 d G U . . .
H36 H 0.3439 0.5232 0.2106 0.167 Uiso 1 1 calc R . . . .
C35 C 0.3815(8) 0.5781(6) 0.2299(2) 0.148(6) Uani 1 1 d G U . . .
H35 H 0.3841 0.6063 0.2231 0.178 Uiso 1 1 calc R . . . .
C34 C 0.4016(7) 0.5863(5) 0.2472(3) 0.150(6) Uani 1 1 d G U . . .
H34 H 0.4179 0.6200 0.2523 0.180 Uiso 1 1 calc R . . . .
C33 C 0.3978(7) 0.5451(7) 0.25713(18) 0.136(5) Uani 1 1 d G U . . .
C37 C 0.3739(7) 0.4958(6) 0.2497(2) 0.128(5) Uani 1 1 d G U . . .
H37 H 0.3713 0.4676 0.2565 0.154 Uiso 1 1 calc R . . . .
C4 C 0.6679(11) 0.7649(9) 0.4011(3) 0.143(5) Uani 1 1 d D U . . .
C3 C 0.6843(12) 0.8174(8) 0.4008(3) 0.155(6) Uani 1 1 d D U . . .
H3 H 0.6718 0.8297 0.3914 0.185 Uiso 1 1 calc R . . . .
C0CA C 0.7177(11) 0.8530(10) 0.4132(3) 0.153(6) Uani 1 1 d D U . . .
H0CA H 0.7276 0.8885 0.4126 0.184 Uiso 1 1 calc R . . . .
C7BA C 0.7359(12) 0.8341(8) 0.4266(3) 0.144(6) Uani 1 1 d D U . . .
H7BA H 0.7564 0.8563 0.4360 0.173 Uiso 1 1 calc R . . . .
N1 N 0.7244(9) 0.7831(7) 0.4263(3) 0.137(5) Uani 1 1 d D U . . .
C5 C 0.6885(10) 0.7481(9) 0.4145(3) 0.135(5) Uani 1 1 d D U . . .
H5 H 0.6778 0.7124 0.4154 0.162 Uiso 1 1 calc R . . . .
C6 C 0.6302(12) 0.7266(11) 0.3876(4) 0.146(5) Uani 1 1 d D U . . .
C7 C 0.5888(13) 0.7302(12) 0.3808(4) 0.151(5) Uani 1 1 d . U . . .
H7 H 0.5856 0.7589 0.3846 0.181 Uiso 1 1 calc R . . . .
C8 C 0.5539(14) 0.6977(13) 0.3697(4) 0.157(5) Uani 1 1 d . U . . .
C9 C 0.5613(14) 0.6560(13) 0.3647(4) 0.153(4) Uani 1 1 d . U . . .
C10 C 0.5991(14) 0.6479(12) 0.3702(4) 0.150(5) Uani 1 1 d . U . . .
C11 C 0.6365(13) 0.6867(11) 0.3811(4) 0.146(5) Uani 1 1 d . U . . .
H11 H 0.6669 0.6856 0.3842 0.175 Uiso 1 1 calc R . . . .
C12 C 0.5061(15) 0.7044(14) 0.3623(4) 0.171(6) Uani 1 1 d . U . . .
H12 H 0.4868 0.6767 0.3531 0.206 Uiso 1 1 calc R . . . .
C13 C 0.5396(14) 0.7569(14) 0.3520(5) 0.193(10) Uani 1 1 d . U . . .
H13A H 0.5762 0.7707 0.3548 0.290 Uiso 1 1 calc GR . . . .
H13B H 0.5292 0.7818 0.3557 0.290 Uiso 1 1 calc GR . . . .
H13C H 0.5343 0.7509 0.3390 0.290 Uiso 1 1 calc GR . . . .
C14 C 0.4679(14) 0.6996(15) 0.3770(5) 0.201(9) Uani 1 1 d . U . . .
H14A H 0.4505 0.6644 0.3819 0.302 Uiso 1 1 calc R . . . .
H14B H 0.4866 0.7243 0.3866 0.302 Uiso 1 1 calc R . . . .
H14C H 0.4420 0.7069 0.3718 0.302 Uiso 1 1 calc R . . . .
C15 C 0.6121(14) 0.6057(12) 0.3631(4) 0.157(6) Uani 1 1 d . U . . .
H15 H 0.5798 0.5790 0.3570 0.189 Uiso 1 1 calc R . . . .
C16 C 0.6516(13) 0.6264(13) 0.3487(4) 0.175(9) Uani 1 1 d . U . . .
H16A H 0.6399 0.6401 0.3390 0.263 Uiso 1 1 calc GR . . . .
H16B H 0.6570 0.5987 0.3441 0.263 Uiso 1 1 calc GR . . . .
H16C H 0.6842 0.6542 0.3536 0.263 Uiso 1 1 calc GR . . . .
C17 C 0.6192(15) 0.5786(12) 0.3786(4) 0.186(9) Uani 1 1 d . U . . .
H17A H 0.6098 0.5894 0.3898 0.278 Uiso 1 1 calc GR . . . .
H17B H 0.6555 0.5873 0.3793 0.278 Uiso 1 1 calc GR . . . .
H17C H 0.5971 0.5411 0.3771 0.278 Uiso 1 1 calc GR . . . .
C20 C 0.4487(7) 0.5492(7) 0.3424(3) 0.162(6) Uani 1 1 d . U . . .
H20 H 0.4163 0.5181 0.3417 0.195 Uiso 1 1 calc R . . . .
N3 N 0.4781(8) 0.5798(8) 0.32761(19) 0.155(5) Uani 1 1 d G U . . .
C18 C 0.5238(7) 0.6226(7) 0.3345(2) 0.143(4) Uani 1 1 d G U . . .
N2 N 0.5226(7) 0.6185(7) 0.3535(2) 0.153(5) Uani 1 1 d G U . . .
C19 C 0.4762(8) 0.5731(8) 0.3584(2) 0.164(6) Uani 1 1 d G U . . .
H19 H 0.4654 0.5609 0.3703 0.197 Uiso 1 1 calc R . . . .
C24 C 0.4183(7) 0.5549(8) 0.27532(19) 0.138(5) Uani 1 1 d . U . . .
C23 C 0.4150(7) 0.5910(7) 0.2862(3) 0.144(5) Uani 1 1 d G U . . .
H23 H 0.3986 0.6091 0.2818 0.173 Uiso 1 1 calc R . . . .
C22 C 0.4357(8) 0.6007(7) 0.3034(3) 0.150(4) Uani 1 1 d G U . . .
C21 C 0.4597(8) 0.5742(8) 0.30983(19) 0.147(4) Uani 1 1 d G U . . .
C26 C 0.4629(7) 0.5381(8) 0.2990(3) 0.143(4) Uani 1 1 d G U . . .
C25 C 0.4423(8) 0.5284(7) 0.2817(2) 0.139(5) Uani 1 1 d G U . . .
H25 H 0.4445 0.5037 0.2743 0.167 Uiso 1 1 calc R . . . .
C27 C 0.4309(13) 0.6383(13) 0.3171(5) 0.164(6) Uani 1 1 d . U . . .
H27 H 0.4503 0.6412 0.3284 0.197 Uiso 1 1 calc R . . . .
C28 C 0.3756(12) 0.6213(13) 0.3212(4) 0.190(10) Uani 1 1 d . U . . .
H28A H 0.3634 0.6389 0.3132 0.286 Uiso 1 1 calc GR . . . .
H28B H 0.3727 0.6300 0.3337 0.286 Uiso 1 1 calc GR . . . .
H28C H 0.3544 0.5838 0.3196 0.286 Uiso 1 1 calc GR . . . .
C29 C 0.4566(13) 0.6937(13) 0.3068(5) 0.184(9) Uani 1 1 d . U . . .
H29A H 0.4788 0.6941 0.2970 0.276 Uiso 1 1 calc GR . . . .
H29B H 0.4773 0.7215 0.3153 0.276 Uiso 1 1 calc GR . . . .
H29C H 0.4292 0.6990 0.3018 0.276 Uiso 1 1 calc GR . . . .
C30 C 0.4911(12) 0.5091(12) 0.3050(4) 0.152(5) Uani 1 1 d . U . . .
H30 H 0.5017 0.5217 0.3176 0.183 Uiso 1 1 calc R . . . .
C31 C 0.4538(13) 0.4502(12) 0.3078(4) 0.181(9) Uani 1 1 d . U . . .
H31A H 0.4207 0.4445 0.3124 0.272 Uiso 1 1 calc GR . . . .
H31B H 0.4690 0.4367 0.3164 0.272 Uiso 1 1 calc GR . . . .
H31C H 0.4482 0.4323 0.2962 0.272 Uiso 1 1 calc GR . . . .
C32 C 0.5452(13) 0.5290(13) 0.2952(5) 0.180(8) Uani 1 1 d . U . . .
H32A H 0.5399 0.5251 0.2822 0.270 Uiso 1 1 calc GR . . . .
H32B H 0.5608 0.5086 0.2993 0.270 Uiso 1 1 calc GR . . . .
H32C H 0.5683 0.5655 0.2981 0.270 Uiso 1 1 calc GR . . . .
C41 C 0.2944(9) 0.2657(9) 0.2039(4) 0.129(4) Uani 1 1 d D U . . .
C42 C 0.3160(10) 0.3160(9) 0.2099(3) 0.118(4) Uani 1 1 d D U . . .
H42 H 0.3493 0.3301 0.2152 0.141 Uiso 1 1 calc R . . . .
N5 N 0.2959(7) 0.3486(8) 0.2092(2) 0.116(4) Uani 1 1 d D U . . .
C38 C 0.2481(8) 0.3281(9) 0.2011(3) 0.126(5) Uani 1 1 d D U . . .
H38 H 0.2319 0.3485 0.2003 0.151 Uiso 1 1 calc R . . . .
C39 C 0.2232(10) 0.2786(9) 0.1940(4) 0.139(5) Uani 1 1 d D U . . .
H39 H 0.1905 0.2650 0.1883 0.167 Uiso 1 1 calc R . . . .
C40 C 0.2473(10) 0.2493(11) 0.1956(4) 0.139(5) Uani 1 1 d D U . . .
H40 H 0.2302 0.2155 0.1907 0.167 Uiso 1 1 calc R . . . .
C46 C 0.3590(8) 0.1732(8) 0.2149(3) 0.139(4) Uani 1 1 d . U . . .
C47 C 0.3845(6) 0.2239(8) 0.2210(2) 0.143(4) Uani 1 1 d G U . A 2
C48 C 0.3657(7) 0.2567(6) 0.2168(2) 0.134(5) Uani 1 1 d G U . A .
H48 H 0.3831 0.2914 0.2210 0.161 Uiso 1 1 calc R . . B .
C43 C 0.3213(8) 0.2388(7) 0.2064(2) 0.133(4) Uani 1 1 d G U . A .
C44 C 0.2958(6) 0.1881(8) 0.2002(2) 0.139(5) Uani 1 1 d G U . A .
H44 H 0.2655 0.1759 0.1931 0.167 Uiso 1 1 calc R . . . .
C45 C 0.3147(8) 0.1553(6) 0.2045(3) 0.146(4) Uani 1 1 d G U . A .
C49 C 0.2916(13) 0.0993(12) 0.1957(4) 0.158(6) Uani 1 1 d . U . . .
H49 H 0.3097 0.0811 0.2003 0.190 Uiso 1 1 calc R . . A .
C50 C 0.2327(15) 0.0697(14) 0.2011(5) 0.201(11) Uani 1 1 d . U . . .
H50A H 0.2237 0.0360 0.2063 0.302 Uiso 1 1 calc GR . . . .
H50B H 0.2116 0.0647 0.1904 0.302 Uiso 1 1 calc GR . . . .
H50C H 0.2263 0.0901 0.2100 0.302 Uiso 1 1 calc GR . . . .
C51 C 0.2891(13) 0.0986(13) 0.1752(4) 0.174(9) Uani 1 1 d . U . . .
H51A H 0.2623 0.0643 0.1711 0.261 Uiso 1 1 calc GR . . . .
H51B H 0.3226 0.1061 0.1702 0.261 Uiso 1 1 calc GR . . . .
H51C H 0.2808 0.1247 0.1710 0.261 Uiso 1 1 calc GR . . . .
C52 C 0.4409(10) 0.2518(10) 0.2326(3) 0.153(6) Uani 1 1 d D U . . .
H52 H 0.4504 0.2241 0.2327 0.183 Uiso 1 1 calc R . . A .
C53 C 0.4846(11) 0.2944(13) 0.2223(4) 0.187(10) Uani 1 1 d D U . . .
H53A H 0.5045 0.2808 0.2163 0.281 Uiso 1 1 calc GR . . . .
H53B H 0.5072 0.3221 0.2305 0.281 Uiso 1 1 calc GR . . . .
H53C H 0.4707 0.3081 0.2133 0.281 Uiso 1 1 calc GR . . . .
C54 C 0.4233(11) 0.2508(12) 0.2515(3) 0.175(8) Uani 1 1 d D U . . .
H54A H 0.4298 0.2852 0.2549 0.263 Uiso 1 1 calc GR . . . .
H54B H 0.4423 0.2404 0.2597 0.263 Uiso 1 1 calc GR . . . .
H54C H 0.3862 0.2259 0.2524 0.263 Uiso 1 1 calc GR . . . .
C57 C 0.3810(8) 0.0776(7) 0.2358(2) 0.142(5) Uani 1 1 d . U . . .
H57 H 0.3771 0.0536 0.2449 0.171 Uiso 1 1 calc R . . . .
N7 N 0.4109(7) 0.0883(7) 0.2199(2) 0.138(4) Uani 1 1 d G U . . .
C55 C 0.4064(7) 0.1264(7) 0.2100(2) 0.132(3) Uani 1 1 d G U . . .
N6 N 0.3735(7) 0.1393(7) 0.2198(2) 0.140(4) Uani 1 1 d G U . . .
C56 C 0.3578(7) 0.1092(8) 0.2357(2) 0.143(5) Uani 1 1 d G U . . .
H56 H 0.3357 0.1100 0.2448 0.172 Uiso 1 1 calc R . . . .
C61 C 0.4777(8) 0.0044(7) 0.2019(2) 0.134(4) Uani 1 1 d . U . C 1
C62 C 0.5029(6) 0.0442(8) 0.2143(2) 0.133(5) Uani 1 1 d G U . . .
H62 H 0.5361 0.0528 0.2186 0.160 Uiso 1 1 calc R . . C .
C63 C 0.4794(8) 0.0715(6) 0.2204(2) 0.141(4) Uani 1 1 d G U . . .
C58 C 0.4307(8) 0.0590(8) 0.2141(3) 0.139(4) Uani 1 1 d G U . . .
C59 C 0.4055(6) 0.0192(9) 0.2017(3) 0.146(5) Uani 1 1 d G U . C 2
C60 C 0.4290(8) -0.0081(7) 0.1956(2) 0.144(5) Uani 1 1 d G U . C 2
C64 C 0.3537(13) 0.0066(14) 0.1947(4) 0.154(6) Uani 1 1 d . U . . .
H64 H 0.3441 0.0309 0.2004 0.185 Uiso 1 1 calc R . . C .
C65 C 0.3155(13) -0.0456(14) 0.2000(4) 0.181(10) Uani 1 1 d . U . . .
H65A H 0.2872 -0.0448 0.2065 0.272 Uiso 1 1 calc GR . . . .
H65B H 0.3317 -0.0597 0.2080 0.272 Uiso 1 1 calc GR . . . .
H65C H 0.3017 -0.0675 0.1893 0.272 Uiso 1 1 calc GR . . . .
C66 C 0.3551(13) 0.0148(13) 0.1741(4) 0.168(8) Uani 1 1 d . U . . .
H66A H 0.3411 -0.0186 0.1680 0.253 Uiso 1 1 calc GR . . . .
H66B H 0.3908 0.0376 0.1702 0.253 Uiso 1 1 calc GR . . . .
H66C H 0.3341 0.0305 0.1710 0.253 Uiso 1 1 calc GR . . . .
C67 C 0.5078(13) 0.1155(12) 0.2351(4) 0.146(6) Uani 1 1 d . U . . .
H67 H 0.4881 0.1341 0.2369 0.176 Uiso 1 1 calc R . . . .
C68 C 0.5122(14) 0.0922(12) 0.2531(4) 0.170(9) Uani 1 1 d . U . . .
H68A H 0.4780 0.0642 0.2567 0.255 Uiso 1 1 calc GR . . . .
H68B H 0.5255 0.1191 0.2624 0.255 Uiso 1 1 calc GR . . . .
H68C H 0.5359 0.0787 0.2517 0.255 Uiso 1 1 calc GR . . . .
C69 C 0.5625(14) 0.1537(13) 0.2297(4) 0.173(9) Uani 1 1 d . U . . .
H69A H 0.5862 0.1447 0.2357 0.260 Uiso 1 1 calc GR . . . .
H69B H 0.5707 0.1885 0.2334 0.260 Uiso 1 1 calc GR . . . .
H69C H 0.5660 0.1527 0.2167 0.260 Uiso 1 1 calc GR . . . .
C70 C 0.5047(7) -0.0226(7) 0.1951(2) 0.128(4) Uani 1 1 d . U . . .
C74 C 0.5271(7) -0.0391(7) 0.20793(16) 0.120(4) Uani 1 1 d G U . C .
H74 H 0.5273 -0.0304 0.2202 0.144 Uiso 1 1 calc R . . . .
N8 N 0.5494(6) -0.0684(6) 0.20275(17) 0.118(4) Uani 1 1 d G U . C .
C73 C 0.5491(7) -0.0811(6) 0.1848(2) 0.129(5) Uani 1 1 d G U . C .
H73 H 0.5643 -0.1011 0.1812 0.155 Uiso 1 1 calc R . . . .
C72 C 0.5266(7) -0.0646(7) 0.17194(15) 0.134(5) Uani 1 1 d G U . C .
H72 H 0.5264 -0.0734 0.1596 0.161 Uiso 1 1 calc R . . . .
C71 C 0.5044(7) -0.0354(7) 0.1771(2) 0.133(5) Uani 1 1 d G U . C .
H71 H 0.4890 -0.0241 0.1684 0.159 Uiso 1 1 calc R . . . .
H60 H 0.425(7) -0.040(7) 0.186(2) 0.10(6) Uiso 1 1 d . . . . .

loop_
_atom_site_aniso_label
_atom_site_aniso_U_11
_atom_site_aniso_U_22
_atom_site_aniso_U_33
_atom_site_aniso_U_23
_atom_site_aniso_U_13
_atom_site_aniso_U_12
Au1 0.1736(13) 0.1441(12) 0.1087(11) -0.0110(8) -0.0295(8) 0.0772(10)
Au2 0.1497(12) 0.1719(13) 0.0982(10) -0.0059(8) -0.0122(7) 0.1055(10)
I1 0.336(5) 0.214(3) 0.237(4) 0.063(3) 0.015(3) 0.073(3)
I2 0.161(2) 0.206(2) 0.148(2) -0.0123(17) 0.0051(15) 0.0898(18)
Pd1 0.1156(15) 0.1296(16) 0.0754(13) 0.0050(11) -0.0191(11) 0.0698(13)
N4 0.146(7) 0.133(6) 0.103(7) -0.010(5) -0.037(6) 0.084(6)
C36 0.167(10) 0.135(7) 0.119(9) -0.008(7) -0.049(9) 0.078(9)
C35 0.177(11) 0.136(8) 0.131(10) -0.009(9) -0.052(9) 0.078(9)
C34 0.172(10) 0.142(9) 0.130(9) -0.010(8) -0.051(9) 0.075(9)
C33 0.156(9) 0.143(8) 0.123(8) -0.018(7) -0.050(7) 0.085(8)
C37 0.150(9) 0.140(8) 0.111(8) -0.013(7) -0.045(8) 0.085(8)
C4 0.208(11) 0.130(9) 0.099(9) -0.022(7) -0.032(7) 0.092(9)
C3 0.223(12) 0.132(9) 0.103(10) -0.018(8) -0.042(9) 0.084(10)
C0CA 0.223(13) 0.128(10) 0.098(11) -0.017(9) -0.040(10) 0.080(10)
C7BA 0.216(13) 0.121(10) 0.091(10) -0.016(9) -0.032(9) 0.080(11)
N1 0.206(12) 0.119(10) 0.085(9) -0.027(8) -0.020(8) 0.082(10)
C5 0.204(12) 0.125(10) 0.086(10) -0.026(8) -0.025(8) 0.090(10)
C6 0.204(10) 0.143(9) 0.101(9) -0.026(7) -0.033(7) 0.095(8)
C7 0.199(11) 0.154(10) 0.110(10) -0.028(8) -0.031(8) 0.097(8)
C8 0.198(10) 0.166(9) 0.115(9) -0.028(8) -0.035(8) 0.096(8)
C9 0.192(9) 0.154(8) 0.109(8) -0.026(7) -0.033(7) 0.084(7)
C10 0.197(10) 0.151(9) 0.105(9) -0.034(7) -0.033(8) 0.089(8)
C11 0.199(10) 0.147(10) 0.102(10) -0.032(8) -0.032(8) 0.094(8)
C12 0.202(12) 0.187(12) 0.134(12) -0.029(10) -0.037(9) 0.103(10)
C13 0.23(2) 0.194(18) 0.164(18) -0.005(14) -0.051(15) 0.113(15)
C14 0.205(17) 0.23(2) 0.172(19) -0.047(17) -0.026(14) 0.111(16)
C15 0.212(12) 0.147(11) 0.114(12) -0.037(9) -0.034(10) 0.091(9)
C16 0.212(19) 0.161(18) 0.147(17) -0.047(14) -0.014(13) 0.089(15)
C17 0.26(2) 0.161(17) 0.144(16) -0.030(13) -0.050(16) 0.110(15)
C20 0.174(10) 0.167(10) 0.117(8) -0.014(8) -0.032(8) 0.063(8)
N3 0.165(8) 0.164(8) 0.114(7) -0.020(6) -0.033(6) 0.066(6)
C18 0.160(6) 0.150(6) 0.116(6) -0.016(5) -0.028(5) 0.075(5)
N2 0.178(8) 0.154(8) 0.110(6) -0.016(6) -0.028(6) 0.072(7)
C19 0.178(10) 0.167(10) 0.115(8) -0.016(8) -0.031(8) 0.063(8)
C24 0.153(9) 0.151(9) 0.123(8) -0.024(7) -0.047(7) 0.085(7)
C23 0.151(10) 0.160(10) 0.130(9) -0.033(8) -0.044(8) 0.084(8)
C22 0.152(9) 0.169(9) 0.133(8) -0.038(7) -0.041(8) 0.082(7)
C21 0.154(8) 0.165(8) 0.119(7) -0.024(7) -0.040(7) 0.077(7)
C26 0.155(9) 0.156(9) 0.120(8) -0.019(7) -0.048(8) 0.080(7)
C25 0.153(10) 0.153(10) 0.120(9) -0.020(8) -0.047(8) 0.082(8)
C27 0.157(11) 0.176(11) 0.152(11) -0.053(9) -0.039(11) 0.077(10)
C28 0.156(14) 0.200(19) 0.174(18) -0.098(16) -0.024(15) 0.058(14)
C29 0.167(17) 0.172(13) 0.20(2) -0.043(14) -0.044(16) 0.077(15)
C30 0.164(12) 0.158(11) 0.137(11) -0.011(10) -0.048(10) 0.082(9)
C31 0.198(18) 0.155(13) 0.175(19) -0.001(16) -0.053(16) 0.076(13)
C32 0.169(15) 0.192(18) 0.193(19) 0.015(17) -0.032(14) 0.101(13)
C41 0.144(9) 0.167(8) 0.113(9) -0.021(8) -0.014(7) 0.106(8)
C42 0.128(10) 0.165(9) 0.101(9) -0.014(9) -0.013(8) 0.104(8)
N5 0.127(10) 0.162(9) 0.097(9) -0.022(8) -0.019(8) 0.100(8)
C38 0.129(10) 0.167(10) 0.119(10) -0.034(9) -0.029(8) 0.103(8)
C39 0.143(11) 0.170(11) 0.136(11) -0.036(9) -0.036(9) 0.102(9)
C40 0.152(10) 0.166(10) 0.133(10) -0.033(9) -0.026(8) 0.105(8)
C46 0.173(8) 0.169(8) 0.128(8) 0.006(7) 0.000(7) 0.125(7)
C47 0.171(9) 0.176(9) 0.129(9) -0.002(8) -0.003(7) 0.123(7)
C48 0.162(10) 0.168(9) 0.120(10) -0.011(9) -0.009(8) 0.118(8)
C43 0.159(9) 0.167(8) 0.113(9) -0.010(8) -0.010(7) 0.113(7)
C44 0.166(10) 0.167(9) 0.120(10) 0.001(9) -0.014(8) 0.110(8)
C45 0.174(9) 0.168(9) 0.132(9) 0.004(8) -0.005(7) 0.114(8)
C49 0.187(12) 0.166(10) 0.144(11) 0.004(10) -0.002(10) 0.105(10)
C50 0.216(16) 0.179(17) 0.175(18) 0.032(17) 0.024(16) 0.073(14)
C51 0.186(18) 0.183(18) 0.145(13) -0.015(13) -0.006(15) 0.085(16)
C52 0.174(11) 0.195(11) 0.141(11) 0.005(10) -0.014(9) 0.132(9)
C53 0.176(15) 0.22(2) 0.173(18) 0.013(16) -0.019(14) 0.105(13)
C54 0.189(18) 0.237(19) 0.146(12) -0.015(16) -0.021(11) 0.141(15)
C57 0.184(10) 0.165(9) 0.121(9) 0.008(7) 0.006(8) 0.119(7)
N7 0.181(8) 0.164(8) 0.117(7) 0.003(6) -0.001(6) 0.122(6)
C55 0.164(7) 0.168(7) 0.120(7) 0.007(6) -0.007(5) 0.124(5)
N6 0.176(8) 0.170(8) 0.120(8) 0.012(7) 0.005(6) 0.122(6)
C56 0.186(10) 0.164(10) 0.122(9) 0.009(8) 0.009(8) 0.118(7)
C61 0.177(9) 0.163(9) 0.103(8) -0.018(7) -0.016(8) 0.116(7)
C62 0.178(10) 0.161(10) 0.109(9) -0.018(7) -0.014(9) 0.121(8)
C63 0.188(9) 0.162(9) 0.122(9) -0.012(7) -0.013(8) 0.125(7)
C58 0.187(9) 0.165(8) 0.119(8) -0.006(7) -0.011(7) 0.128(7)
C59 0.191(10) 0.172(9) 0.120(9) -0.013(7) -0.018(8) 0.126(8)
C60 0.185(10) 0.172(10) 0.114(10) -0.019(8) -0.016(9) 0.118(8)
C64 0.196(11) 0.187(12) 0.126(10) -0.014(10) -0.025(10) 0.130(10)
C65 0.198(15) 0.214(18) 0.139(16) -0.003(15) -0.032(16) 0.109(13)
C66 0.220(19) 0.202(18) 0.123(13) -0.018(14) -0.028(13) 0.134(16)
C67 0.196(12) 0.160(12) 0.131(11) -0.021(8) -0.005(10) 0.124(9)
C68 0.24(2) 0.173(18) 0.117(13) -0.028(12) -0.009(14) 0.116(15)
C69 0.205(16) 0.170(17) 0.167(18) -0.006(13) 0.000(15) 0.110(12)
C70 0.172(10) 0.153(9) 0.091(8) -0.026(7) -0.021(8) 0.107(7)
C74 0.163(11) 0.148(11) 0.085(8) -0.031(8) -0.022(8) 0.105(8)
N8 0.157(10) 0.152(11) 0.078(8) -0.036(8) -0.021(8) 0.103(8)
C73 0.165(11) 0.161(11) 0.084(9) -0.036(9) -0.022(9) 0.099(9)
C72 0.174(12) 0.163(11) 0.085(9) -0.034(9) -0.023(9) 0.099(9)
C71 0.174(11) 0.159(11) 0.089(8) -0.028(9) -0.024(9) 0.101(8)

_geom_special_details            
;
 All esds (except the esd in the dihedral angle between two l.s. planes)
 are estimated using the full covariance matrix.  The cell esds are taken
 into account individually in the estimation of esds in distances, angles
 and torsion angles; correlations between esds in cell parameters are only
 used when they are defined by crystal symmetry.  An approximate (isotropic)
 treatment of cell esds is used for estimating esds involving l.s. planes.
;
loop_
_geom_bond_atom_site_label_1
_geom_bond_atom_site_label_2
_geom_bond_distance
_geom_bond_site_symmetry_2
_geom_bond_publ_flag
Au1 I1 2.488(4) . ?
Au1 C18 1.979(15) . ?
Au2 I2 2.514(3) . ?
Au2 C55 1.966(14) . ?
Pd1 N4 1.981(12) . ?
Pd1 N1 1.99(2) 18_545 ?
Pd1 N5 2.023(19) . ?
Pd1 N8 1.96(12) 3_665 ?
N4 C36 1.3900 . ?
N4 C37 1.3900 . ?
C36 H36 0.9500 . ?
C36 C35 1.3900 . ?
C35 H35 0.9500 . ?
C35 C34 1.3900 . ?
C34 H34 0.9500 . ?
C34 C33 1.3900 . ?
C33 C37 1.3900 . ?
C33 C24 1.453(17) . ?
C37 H37 0.9500 . ?
C4 C3 1.390(10) . ?
C4 C5 1.386(10) . ?
C4 C6 1.514(19) . ?
C3 H3 0.9500 . ?
C3 C0CA 1.385(10) . ?
C0CA H0CA 0.9500 . ?
C0CA C7BA 1.379(10) . ?
C7BA H7BA 0.9500 . ?
C7BA N1 1.384(10) . ?
N1 Pd1 1.99(2) 17 ?
N1 C5 1.380(10) . ?
C5 H5 0.9500 . ?
C6 C7 1.39(4) . ?
C6 C11 1.38(4) . ?
C7 H7 0.9500 . ?
C7 C8 1.30(4) . ?
C8 C9 1.42(4) . ?
C8 C12 1.63(4) . ?
C9 C10 1.33(4) . ?
C9 N2 1.41(3) . ?
C10 C11 1.40(4) . ?
C10 C15 1.58(4) . ?
C11 H11 0.9500 . ?
C12 H12 1.0000 . ?
C12 C13 1.57(4) . ?
C12 C14 1.54(4) . ?
C13 H13A 0.9800 . ?
C13 H13B 0.9800 . ?
C13 H13C 0.9800 . ?
C14 H14A 0.9800 . ?
C14 H14B 0.9800 . ?
C14 H14C 0.9800 . ?
C15 H15 1.0000 . ?
C15 C16 1.48(4) . ?
C15 C17 1.49(4) . ?
C16 H16A 0.9800 . ?
C16 H16B 0.9800 . ?
C16 H16C 0.9800 . ?
C17 H17A 0.9800 . ?
C17 H17B 0.9800 . ?
C17 H17C 0.9800 . ?
C20 H20 0.9500 . ?
C20 N3 1.4200 . ?
C20 C19 1.4200 . ?
N3 C18 1.4200 . ?
N3 C21 1.410(17) . ?
C18 N2 1.4200 . ?
N2 C19 1.4200 . ?
C19 H19 0.9500 . ?
C24 C23 1.3900 . ?
C24 C25 1.3900 . ?
C23 H23 0.9500 . ?
C23 C22 1.3900 . ?
C22 C21 1.3900 . ?
C22 C27 1.57(3) . ?
C21 C26 1.3900 . ?
C26 C25 1.3900 . ?
C26 C30 1.54(3) . ?
C25 H25 0.9500 . ?
C27 H27 1.0000 . ?
C27 C28 1.50(4) . ?
C27 C29 1.63(4) . ?
C28 H28A 0.9800 . ?
C28 H28B 0.9800 . ?
C28 H28C 0.9800 . ?
C29 H29A 0.9800 . ?
C29 H29B 0.9800 . ?
C29 H29C 0.9800 . ?
C30 H30 1.0000 . ?
C30 C31 1.56(4) . ?
C30 C32 1.59(4) . ?
C31 H31A 0.9800 . ?
C31 H31B 0.9800 . ?
C31 H31C 0.9800 . ?
C32 H32A 0.9800 . ?
C32 H32B 0.9800 . ?
C32 H32C 0.9800 . ?
C41 C42 1.379(10) . ?
C41 C40 1.382(10) . ?
C41 C43 1.40(3) . ?
C42 H42 0.9500 . ?
C42 N5 1.379(10) . ?
N5 C38 1.380(10) . ?
C38 H38 0.9500 . ?
C38 C39 1.385(10) . ?
C39 H39 0.9500 . ?
C39 C40 1.389(10) . ?
C40 H40 0.9500 . ?
C46 C47 1.3900 . ?
C46 C45 1.3900 . ?
C46 N6 1.335(16) . ?
C47 C48 1.3900 . ?
C47 C52 1.69(3) . ?
C48 H48 0.9500 . ?
C48 C43 1.3900 . ?
C43 C44 1.3900 . ?
C44 H44 0.9500 . ?
C44 C45 1.3900 . ?
C45 C49 1.59(3) . ?
C49 H49 1.0000 . ?
C49 C50 1.58(4) . ?
C49 C51 1.53(4) . ?
C50 H50A 0.9800 . ?
C50 H50B 0.9800 . ?
C50 H50C 0.9800 . ?
C51 H51A 0.9800 . ?
C51 H51B 0.9800 . ?
C51 H51C 0.9800 . ?
C52 H52 1.0000 . ?
C52 C53 1.503(10) . ?
C52 C54 1.494(10) . ?
C53 H53A 0.9800 . ?
C53 H53B 0.9800 . ?
C53 H53C 0.9800 . ?
C54 H54A 0.9800 . ?
C54 H54B 0.9800 . ?
C54 H54C 0.9800 . ?
C57 H57 0.9500 . ?
C57 N7 1.4200 . ?
C57 C56 1.4200 . ?
N7 C55 1.4200 . ?
N7 C58 1.349(17) . ?
C55 N6 1.4200 . ?
N6 C56 1.4200 . ?
C56 H56 0.9500 . ?
C61 C62 1.3900 . ?
C61 C60 1.3900 . ?
C61 C70 1.487(17) . ?
C62 H62 0.9500 . ?
C62 C63 1.3900 . ?
C63 C58 1.3900 . ?
C63 C67 1.59(3) . ?
C58 C59 1.3900 . ?
C59 C60 1.3900 . ?
C59 C64 1.49(3) . ?
C60 H60 1.18(18) . ?
C64 H64 1.0000 . ?
C64 C65 1.45(4) . ?
C64 C66 1.55(4) . ?
C65 H65A 0.9800 . ?
C65 H65B 0.9800 . ?
C65 H65C 0.9800 . ?
C66 H66A 0.9800 . ?
C66 H66B 0.9800 . ?
C66 H66C 0.9800 . ?
C67 H67 1.0000 . ?
C67 C68 1.55(4) . ?
C67 C69 1.50(4) . ?
C68 H68A 0.9800 . ?
C68 H68B 0.9800 . ?
C68 H68C 0.9800 . ?
C69 H69A 0.9800 . ?
C69 H69B 0.9800 . ?
C69 H69C 0.9800 . ?
C70 C74 1.3900 . ?
C70 C71 1.3900 . ?
C74 H74 0.9500 . ?
C74 N8 1.3900 . ?
N8 Pd1 1.964(11) 2_655 ?
N8 C73 1.3900 . ?
C73 H73 0.9500 . ?
C73 C72 1.3900 . ?
C72 H72 0.9500 . ?
C72 C71 1.3900 . ?
C71 H71 0.9500 . ?

loop_
_geom_angle_atom_site_label_1
_geom_angle_atom_site_label_2
_geom_angle_atom_site_label_3
_geom_angle
_geom_angle_site_symmetry_1
_geom_angle_site_symmetry_3
_geom_angle_publ_flag
C18 Au1 I1 176.3(6) . . ?
C55 Au2 I2 179.4(5) . . ?
N4 Pd1 N1 86.8(8) . 18_545 ?
N4 Pd1 N5 176.8(7) . . ?
N1 Pd1 N5 90.9(9) 18_545 . ?
N8 Pd1 N4 90(6) 3_665 . ?
N8 Pd1 N1 176(5) 3_665 18_545 ?
N8 Pd1 N5 93(6) 3_665 . ?
C36 N4 Pd1 119.7(9) . . ?
C36 N4 C37 120.0 . . ?
C37 N4 Pd1 119.9(9) . . ?
N4 C36 H36 120.0 . . ?
C35 C36 N4 120.0 . . ?
C35 C36 H36 120.0 . . ?
C36 C35 H35 120.0 . . ?
C36 C35 C34 120.0 . . ?
C34 C35 H35 120.0 . . ?
C35 C34 H34 120.0 . . ?
C33 C34 C35 120.0 . . ?
C33 C34 H34 120.0 . . ?
C34 C33 C37 120.0 . . ?
C34 C33 C24 118.5(14) . . ?
C37 C33 C24 121.5(14) . . ?
N4 C37 H37 120.0 . . ?
C33 C37 N4 120.0 . . ?
C33 C37 H37 120.0 . . ?
C3 C4 C6 124(2) . . ?
C5 C4 C3 117(2) . . ?
C5 C4 C6 120(2) . . ?
C4 C3 H3 117.6 . . ?
C0CA C3 C4 125(2) . . ?
C0CA C3 H3 117.6 . . ?
C3 C0CA H0CA 121.8 . . ?
C7BA C0CA C3 116(2) . . ?
C7BA C0CA H0CA 121.8 . . ?
C0CA C7BA H7BA 119.7 . . ?
C0CA C7BA N1 121(2) . . ?
N1 C7BA H7BA 119.7 . . ?
C7BA N1 Pd1 118.5(15) . 17 ?
C5 N1 Pd1 119.9(16) . 17 ?
C5 N1 C7BA 121(2) . . ?
C4 C5 H5 120.0 . . ?
N1 C5 C4 120(2) . . ?
N1 C5 H5 120.0 . . ?
C7 C6 C4 122(3) . . ?
C11 C6 C4 121(3) . . ?
C11 C6 C7 117(3) . . ?
C6 C7 H7 117.1 . . ?
C8 C7 C6 126(3) . . ?
C8 C7 H7 117.1 . . ?
C7 C8 C9 114(3) . . ?
C7 C8 C12 123(3) . . ?
C9 C8 C12 123(3) . . ?
C10 C9 C8 127(3) . . ?
C10 C9 N2 118(3) . . ?
N2 C9 C8 115(3) . . ?
C9 C10 C11 115(3) . . ?
C9 C10 C15 128(3) . . ?
C11 C10 C15 116(3) . . ?
C6 C11 C10 121(3) . . ?
C6 C11 H11 119.3 . . ?
C10 C11 H11 119.3 . . ?
C8 C12 H12 108.1 . . ?
C13 C12 C8 97(3) . . ?
C13 C12 H12 108.1 . . ?
C14 C12 C8 114(3) . . ?
C14 C12 H12 108.1 . . ?
C14 C12 C13 121(3) . . ?
C12 C13 H13A 109.5 . . ?
C12 C13 H13B 109.5 . . ?
C12 C13 H13C 109.5 . . ?
H13A C13 H13B 109.5 . . ?
H13A C13 H13C 109.5 . . ?
H13B C13 H13C 109.5 . . ?
C12 C14 H14A 109.5 . . ?
C12 C14 H14B 109.5 . . ?
C12 C14 H14C 109.5 . . ?
H14A C14 H14B 109.5 . . ?
H14A C14 H14C 109.5 . . ?
H14B C14 H14C 109.5 . . ?
C10 C15 H15 105.1 . . ?
C16 C15 C10 112(3) . . ?
C16 C15 H15 105.1 . . ?
C16 C15 C17 119(3) . . ?
C17 C15 C10 109(3) . . ?
C17 C15 H15 105.1 . . ?
C15 C16 H16A 109.5 . . ?
C15 C16 H16B 109.5 . . ?
C15 C16 H16C 109.5 . . ?
H16A C16 H16B 109.5 . . ?
H16A C16 H16C 109.5 . . ?
H16B C16 H16C 109.5 . . ?
C15 C17 H17A 109.5 . . ?
C15 C17 H17B 109.5 . . ?
C15 C17 H17C 109.5 . . ?
H17A C17 H17B 109.5 . . ?
H17A C17 H17C 109.5 . . ?
H17B C17 H17C 109.5 . . ?
N3 C20 H20 126.0 . . ?
N3 C20 C19 108.0 . . ?
C19 C20 H20 126.0 . . ?
C20 N3 C18 108.0 . . ?
C21 N3 C20 124.8(17) . . ?
C21 N3 C18 125.9(18) . . ?
N3 C18 Au1 124.9(12) . . ?
N2 C18 Au1 126.7(12) . . ?
N2 C18 N3 108.0 . . ?
C9 N2 C18 123(2) . . ?
C9 N2 C19 129(2) . . ?
C19 N2 C18 108.0 . . ?
C20 C19 H19 126.0 . . ?
N2 C19 C20 108.0 . . ?
N2 C19 H19 126.0 . . ?
C23 C24 C33 120.6(15) . . ?
C23 C24 C25 120.0 . . ?
C25 C24 C33 119.3(15) . . ?
C24 C23 H23 120.0 . . ?
C24 C23 C22 120.0 . . ?
C22 C23 H23 120.0 . . ?
C23 C22 C27 123.6(19) . . ?
C21 C22 C23 120.0 . . ?
C21 C22 C27 116.3(19) . . ?
C22 C21 N3 122.5(17) . . ?
C22 C21 C26 120.0 . . ?
C26 C21 N3 117.4(17) . . ?
C21 C26 C30 122.5(18) . . ?
C25 C26 C21 120.0 . . ?
C25 C26 C30 117.4(18) . . ?
C24 C25 H25 120.0 . . ?
C26 C25 C24 120.0 . . ?
C26 C25 H25 120.0 . . ?
C22 C27 H27 110.4 . . ?
C22 C27 C29 105(3) . . ?
C28 C27 C22 112(2) . . ?
C28 C27 H27 110.4 . . ?
C28 C27 C29 109(3) . . ?
C29 C27 H27 110.4 . . ?
C27 C28 H28A 109.5 . . ?
C27 C28 H28B 109.5 . . ?
C27 C28 H28C 109.5 . . ?
H28A C28 H28B 109.5 . . ?
H28A C28 H28C 109.5 . . ?
H28B C28 H28C 109.5 . . ?
C27 C29 H29A 109.5 . . ?
C27 C29 H29B 109.5 . . ?
C27 C29 H29C 109.5 . . ?
H29A C29 H29B 109.5 . . ?
H29A C29 H29C 109.5 . . ?
H29B C29 H29C 109.5 . . ?
C26 C30 H30 102.5 . . ?
C26 C30 C31 113(3) . . ?
C26 C30 C32 113(2) . . ?
C31 C30 H30 102.5 . . ?
C31 C30 C32 120(3) . . ?
C32 C30 H30 102.5 . . ?
C30 C31 H31A 109.5 . . ?
C30 C31 H31B 109.5 . . ?
C30 C31 H31C 109.5 . . ?
H31A C31 H31B 109.5 . . ?
H31A C31 H31C 109.5 . . ?
H31B C31 H31C 109.5 . . ?
C30 C32 H32A 109.5 . . ?
C30 C32 H32B 109.5 . . ?
C30 C32 H32C 109.5 . . ?
H32A C32 H32B 109.5 . . ?
H32A C32 H32C 109.5 . . ?
H32B C32 H32C 109.5 . . ?
C42 C41 C40 112(2) . . ?
C42 C41 C43 119(2) . . ?
C40 C41 C43 129(2) . . ?
C41 C42 H42 115.6 . . ?
C41 C42 N5 129(2) . . ?
N5 C42 H42 115.6 . . ?
C42 N5 Pd1 125.6(15) . . ?
C42 N5 C38 115(2) . . ?
C38 N5 Pd1 119.1(15) . . ?
N5 C38 H38 119.2 . . ?
N5 C38 C39 122(2) . . ?
C39 C38 H38 119.2 . . ?
C38 C39 H39 121.0 . . ?
C38 C39 C40 118(2) . . ?
C40 C39 H39 121.0 . . ?
C41 C40 C39 125(3) . . ?
C41 C40 H40 117.6 . . ?
C39 C40 H40 117.6 . . ?
C47 C46 C45 120.0 . . ?
N6 C46 C47 121.9(18) . . ?
N6 C46 C45 117.9(18) . . ?
C46 C47 C48 120.0 . . ?
C46 C47 C52 124.9(16) . . ?
C48 C47 C52 115.0(16) . . ?
C47 C48 H48 120.0 . . ?
C43 C48 C47 120.0 . . ?
C43 C48 H48 120.0 . . ?
C48 C43 C41 124.1(17) . . ?
C48 C43 C44 120.0 . . ?
C44 C43 C41 115.0(17) . . ?
C43 C44 H44 120.0 . . ?
C45 C44 C43 120.0 . . ?
C45 C44 H44 120.0 . . ?
C46 C45 C49 117.4(19) . . ?
C44 C45 C46 120.0 . . ?
C44 C45 C49 122.1(19) . . ?
C45 C49 H49 111.4 . . ?
C50 C49 C45 105(2) . . ?
C50 C49 H49 111.4 . . ?
C51 C49 C45 114(3) . . ?
C51 C49 H49 111.4 . . ?
C51 C49 C50 102(3) . . ?
C49 C50 H50A 109.5 . . ?
C49 C50 H50B 109.5 . . ?
C49 C50 H50C 109.5 . . ?
H50A C50 H50B 109.5 . . ?
H50A C50 H50C 109.5 . . ?
H50B C50 H50C 109.5 . . ?
C49 C51 H51A 109.5 . . ?
C49 C51 H51B 109.5 . . ?
C49 C51 H51C 109.5 . . ?
H51A C51 H51B 109.5 . . ?
H51A C51 H51C 109.5 . . ?
H51B C51 H51C 109.5 . . ?
C47 C52 H52 102.6 . . ?
C53 C52 C47 113(2) . . ?
C53 C52 H52 102.6 . . ?
C54 C52 C47 102(2) . . ?
C54 C52 H52 102.6 . . ?
C54 C52 C53 130.4(15) . . ?
C52 C53 H53A 109.5 . . ?
C52 C53 H53B 109.5 . . ?
C52 C53 H53C 109.5 . . ?
H53A C53 H53B 109.5 . . ?
H53A C53 H53C 109.5 . . ?
H53B C53 H53C 109.5 . . ?
C52 C54 H54A 109.5 . . ?
C52 C54 H54B 109.5 . . ?
C52 C54 H54C 109.5 . . ?
H54A C54 H54B 109.5 . . ?
H54A C54 H54C 109.5 . . ?
H54B C54 H54C 109.5 . . ?
N7 C57 H57 126.0 . . ?
C56 C57 H57 126.0 . . ?
C56 C57 N7 108.0 . . ?
C55 N7 C57 108.0 . . ?
C58 N7 C57 123.8(16) . . ?
C58 N7 C55 126.9(16) . . ?
N7 C55 Au2 122.5(11) . . ?
N6 C55 Au2 127.4(11) . . ?
N6 C55 N7 108.0 . . ?
C46 N6 C55 126.6(16) . . ?
C46 N6 C56 125.4(16) . . ?
C55 N6 C56 108.0 . . ?
C57 C56 N6 108.0 . . ?
C57 C56 H56 126.0 . . ?
N6 C56 H56 126.0 . . ?
C62 C61 C60 120.0 . . ?
C62 C61 C70 118.8(16) . . ?
C60 C61 C70 121.2(15) . . ?
C61 C62 H62 120.0 . . ?
C61 C62 C63 120.0 . . ?
C63 C62 H62 120.0 . . ?
C62 C63 C67 119.3(17) . . ?
C58 C63 C62 120.0 . . ?
C58 C63 C67 120.6(17) . . ?
N7 C58 C63 117.0(18) . . ?
N7 C58 C59 123.0(18) . . ?
C63 C58 C59 120.0 . . ?
C58 C59 C60 120.0 . . ?
C58 C59 C64 120(2) . . ?
C60 C59 C64 120(2) . . ?
C61 C60 H60 96(9) . . ?
C59 C60 H60 144(9) . . ?
C59 C64 H64 107.7 . . ?
C59 C64 C66 111(3) . . ?
C65 C64 C59 109(3) . . ?
C65 C64 H64 107.7 . . ?
C65 C64 C66 113(3) . . ?
C66 C64 H64 107.7 . . ?
C64 C65 H65A 109.5 . . ?
C64 C65 H65B 109.5 . . ?
C64 C65 H65C 109.5 . . ?
H65A C65 H65B 109.5 . . ?
H65A C65 H65C 109.5 . . ?
H65B C65 H65C 109.5 . . ?
C64 C66 H66A 109.5 . . ?
C64 C66 H66B 109.5 . . ?
C64 C66 H66C 109.5 . . ?
H66A C66 H66B 109.5 . . ?
H66A C66 H66C 109.5 . . ?
H66B C66 H66C 109.5 . . ?
C63 C67 H67 109.5 . . ?
C68 C67 C63 111(2) . . ?
C68 C67 H67 109.5 . . ?
C69 C67 C63 112(2) . . ?
C69 C67 H67 109.5 . . ?
C69 C67 C68 105(3) . . ?
C67 C68 H68A 109.5 . . ?
C67 C68 H68B 109.5 . . ?
C67 C68 H68C 109.5 . . ?
H68A C68 H68B 109.5 . . ?
H68A C68 H68C 109.5 . . ?
H68B C68 H68C 109.5 . . ?
C67 C69 H69A 109.5 . . ?
C67 C69 H69B 109.5 . . ?
C67 C69 H69C 109.5 . . ?
H69A C69 H69B 109.5 . . ?
H69A C69 H69C 109.5 . . ?
H69B C69 H69C 109.5 . . ?
C74 C70 C61 116.7(13) . . ?
C74 C70 C71 120.0 . . ?
C71 C70 C61 123.1(13) . . ?
C70 C74 H74 120.0 . . ?
C70 C74 N8 120.0 . . ?
N8 C74 H74 120.0 . . ?
C74 N8 Pd1 120.1(8) . 2_655 ?
C74 N8 C73 120.0 . . ?
C73 N8 Pd1 119.9(8) . 2_655 ?
N8 C73 H73 120.0 . . ?
C72 C73 N8 120.0 . . ?
C72 C73 H73 120.0 . . ?
C73 C72 H72 120.0 . . ?
C71 C72 C73 120.0 . . ?
C71 C72 H72 120.0 . . ?
C70 C71 H71 120.0 . . ?
C72 C71 C70 120.0 . . ?
C72 C71 H71 120.0 . . ?

loop_
_geom_torsion_atom_site_label_1
_geom_torsion_atom_site_label_2
_geom_torsion_atom_site_label_3
_geom_torsion_atom_site_label_4
_geom_torsion
_geom_torsion_site_symmetry_1
_geom_torsion_site_symmetry_2
_geom_torsion_site_symmetry_3
_geom_torsion_site_symmetry_4
_geom_torsion_publ_flag
Au1 C18 N2 C9 -4(3) . . . . ?
Au1 C18 N2 C19 173.4(18) . . . . ?
Au2 C55 N6 C46 17(2) . . . . ?
Au2 C55 N6 C56 -163.5(17) . . . . ?
Pd1 N4 C36 C35 -172.9(12) . . . . ?
Pd1 N4 C37 C33 172.9(12) . . . . ?
Pd1 N1 C5 C4 178(2) 17 . . . ?
Pd1 N5 C38 C39 -175(2) . . . . ?
Pd1 N8 C73 C72 179.7(12) 2_655 . . . ?
N4 C36 C35 C34 0.0 . . . . ?
C36 N4 C37 C33 0.0 . . . . ?
C36 C35 C34 C33 0.0 . . . . ?
C35 C34 C33 C37 0.0 . . . . ?
C35 C34 C33 C24 -178.8(18) . . . . ?
C34 C33 C37 N4 0.0 . . . . ?
C34 C33 C24 C23 35.4(19) . . . . ?
C34 C33 C24 C25 -143.4(12) . . . . ?
C33 C24 C23 C22 -178.8(19) . . . . ?
C33 C24 C25 C26 178.8(19) . . . . ?
C37 N4 C36 C35 0.0 . . . . ?
C37 C33 C24 C23 -143.4(12) . . . . ?
C37 C33 C24 C25 38(2) . . . . ?
C4 C3 C0CA C7BA 1(5) . . . . ?
C4 C6 C7 C8 -178(3) . . . . ?
C4 C6 C11 C10 173(3) . . . . ?
C3 C4 C5 N1 -2(4) . . . . ?
C3 C4 C6 C7 -37(5) . . . . ?
C3 C4 C6 C11 142(3) . . . . ?
C3 C0CA C7BA N1 6(5) . . . . ?
C0CA C7BA N1 Pd1 179(2) . . . 17 ?
C0CA C7BA N1 C5 -10(4) . . . . ?
C7BA N1 C5 C4 8(4) . . . . ?
C5 C4 C3 C0CA -3(5) . . . . ?
C5 C4 C6 C7 144(3) . . . . ?
C5 C4 C6 C11 -38(4) . . . . ?
C6 C4 C3 C0CA 178(3) . . . . ?
C6 C4 C5 N1 177(3) . . . . ?
C6 C7 C8 C9 0(5) . . . . ?
C6 C7 C8 C12 180(3) . . . . ?
C7 C6 C11 C10 -9(5) . . . . ?
C7 C8 C9 C10 0(5) . . . . ?
C7 C8 C9 N2 177(3) . . . . ?
C7 C8 C12 C13 63(4) . . . . ?
C7 C8 C12 C14 -65(5) . . . . ?
C8 C9 C10 C11 -4(5) . . . . ?
C8 C9 C10 C15 -172(3) . . . . ?
C8 C9 N2 C18 87(3) . . . . ?
C8 C9 N2 C19 -90(3) . . . . ?
C9 C8 C12 C13 -117(3) . . . . ?
C9 C8 C12 C14 115(4) . . . . ?
C9 C10 C11 C6 8(5) . . . . ?
C9 C10 C15 C16 94(4) . . . . ?
C9 C10 C15 C17 -132(4) . . . . ?
C9 N2 C19 C20 177(3) . . . . ?
C10 C9 N2 C18 -96(3) . . . . ?
C10 C9 N2 C19 87(4) . . . . ?
C11 C6 C7 C8 4(5) . . . . ?
C11 C10 C15 C16 -74(4) . . . . ?
C11 C10 C15 C17 60(4) . . . . ?
C12 C8 C9 C10 -180(3) . . . . ?
C12 C8 C9 N2 -3(5) . . . . ?
C15 C10 C11 C6 178(3) . . . . ?
C20 N3 C18 Au1 -173.5(18) . . . . ?
C20 N3 C18 N2 0.0 . . . . ?
C20 N3 C21 C22 90(2) . . . . ?
C20 N3 C21 C26 -86(2) . . . . ?
N3 C20 C19 N2 0.0 . . . . ?
N3 C18 N2 C9 -177(3) . . . . ?
N3 C18 N2 C19 0.0 . . . . ?
N3 C21 C26 C25 176(2) . . . . ?
N3 C21 C26 C30 -7(2) . . . . ?
C18 N3 C21 C22 -76(2) . . . . ?
C18 N3 C21 C26 108.6(18) . . . . ?
C18 N2 C19 C20 0.0 . . . . ?
N2 C9 C10 C11 179(3) . . . . ?
N2 C9 C10 C15 11(5) . . . . ?
C19 C20 N3 C18 0.0 . . . . ?
C19 C20 N3 C21 -168(2) . . . . ?
C24 C33 C37 N4 178.8(19) . . . . ?
C24 C23 C22 C21 0.0 . . . . ?
C24 C23 C22 C27 -176(2) . . . . ?
C23 C24 C25 C26 0.0 . . . . ?
C23 C22 C21 N3 -176(2) . . . . ?
C23 C22 C21 C26 0.0 . . . . ?
C23 C22 C27 C28 60(4) . . . . ?
C23 C22 C27 C29 -58(3) . . . . ?
C22 C21 C26 C25 0.0 . . . . ?
C22 C21 C26 C30 177(2) . . . . ?
C21 N3 C18 Au1 -6(2) . . . . ?
C21 N3 C18 N2 167(2) . . . . ?
C21 C22 C27 C28 -116(3) . . . . ?
C21 C22 C27 C29 126(2) . . . . ?
C21 C26 C25 C24 0.0 . . . . ?
C21 C26 C30 C31 113(2) . . . . ?
C21 C26 C30 C32 -106(3) . . . . ?
C25 C24 C23 C22 0.0 . . . . ?
C25 C26 C30 C31 -70(3) . . . . ?
C25 C26 C30 C32 71(3) . . . . ?
C27 C22 C21 N3 1(2) . . . . ?
C27 C22 C21 C26 176(2) . . . . ?
C30 C26 C25 C24 -177(2) . . . . ?
C41 C42 N5 Pd1 173(2) . . . . ?
C41 C42 N5 C38 -2(4) . . . . ?
C41 C43 C44 C45 -169.6(19) . . . . ?
C42 C41 C40 C39 -2(4) . . . . ?
C42 C41 C43 C48 10(3) . . . . ?
C42 C41 C43 C44 179(2) . . . . ?
C42 N5 C38 C39 -1(4) . . . . ?
N5 C38 C39 C40 1(4) . . . . ?
C38 C39 C40 C41 1(5) . . . . ?
C40 C41 C42 N5 3(4) . . . . ?
C40 C41 C43 C48 -172(2) . . . . ?
C40 C41 C43 C44 -3(4) . . . . ?
C46 C47 C48 C43 0.0 . . . . ?
C46 C47 C52 C53 114(2) . . . . ?
C46 C47 C52 C54 -102.1(19) . . . . ?
C46 C45 C49 C50 129(2) . . . . ?
C46 C45 C49 C51 -120(3) . . . . ?
C46 N6 C56 C57 179(2) . . . . ?
C47 C46 C45 C44 0.0 . . . . ?
C47 C46 C45 C49 172(2) . . . . ?
C47 C46 N6 C55 -96.2(19) . . . . ?
C47 C46 N6 C56 85(2) . . . . ?
C47 C48 C43 C41 169(2) . . . . ?
C47 C48 C43 C44 0.0 . . . . ?
C48 C47 C52 C53 -62(2) . . . . ?
C48 C47 C52 C54 82(2) . . . . ?
C48 C43 C44 C45 0.0 . . . . ?
C43 C41 C42 N5 -178(2) . . . . ?
C43 C41 C40 C39 179(3) . . . . ?
C43 C44 C45 C46 0.0 . . . . ?
C43 C44 C45 C49 -172(2) . . . . ?
C44 C45 C49 C50 -59(3) . . . . ?
C44 C45 C49 C51 52(3) . . . . ?
C45 C46 C47 C48 0.0 . . . . ?
C45 C46 C47 C52 -175.8(18) . . . . ?
C45 C46 N6 C55 88.9(19) . . . . ?
C45 C46 N6 C56 -90.1(19) . . . . ?
C52 C47 C48 C43 176.2(16) . . . . ?
C57 N7 C55 Au2 164.5(16) . . . . ?
C57 N7 C55 N6 0.0 . . . . ?
C57 N7 C58 C63 -88.9(19) . . . . ?
C57 N7 C58 C59 93.8(19) . . . . ?
N7 C57 C56 N6 0.0 . . . . ?
N7 C55 N6 C46 -179(2) . . . . ?
N7 C55 N6 C56 0.0 . . . . ?
N7 C58 C59 C60 177(2) . . . . ?
N7 C58 C59 C64 -2(2) . . . . ?
C55 N7 C58 C63 105.9(18) . . . . ?
C55 N7 C58 C59 -71(2) . . . . ?
C55 N6 C56 C57 0.0 . . . . ?
N6 C46 C47 C48 -174.8(19) . . . . ?
N6 C46 C47 C52 9(2) . . . . ?
N6 C46 C45 C44 175.0(18) . . . . ?
N6 C46 C45 C49 -13(2) . . . . ?
C56 C57 N7 C55 0.0 . . . . ?
C56 C57 N7 C58 -168(2) . . . . ?
C61 C62 C63 C58 0.0 . . . . ?
C61 C62 C63 C67 178(2) . . . . ?
C61 C70 C74 N8 174.8(18) . . . . ?
C61 C70 C71 C72 -174.4(19) . . . . ?
C62 C61 C70 C74 48.6(17) . . . . ?
C62 C61 C70 C71 -136.9(12) . . . . ?
C62 C63 C58 N7 -177.4(18) . . . . ?
C62 C63 C58 C59 0.0 . . . . ?
C62 C63 C67 C68 -66(3) . . . . ?
C62 C63 C67 C69 52(3) . . . . ?
C63 C58 C59 C60 0.0 . . . . ?
C63 C58 C59 C64 -179(2) . . . . ?
C58 N7 C55 Au2 -28(2) . . . . ?
C58 N7 C55 N6 167(2) . . . . ?
C58 C63 C67 C68 112(2) . . . . ?
C58 C63 C67 C69 -130(2) . . . . ?
C58 C59 C64 C65 -117(3) . . . . ?
C58 C59 C64 C66 118(2) . . . . ?
C60 C59 C64 C65 65(3) . . . . ?
C60 C59 C64 C66 -61(3) . . . . ?
C67 C63 C58 N7 5(2) . . . . ?
C67 C63 C58 C59 -178(2) . . . . ?
C70 C61 C62 C63 177.6(17) . . . . ?
C70 C74 N8 Pd1 -179.7(12) . . . 2_655 ?
C70 C74 N8 C73 0.0 . . . . ?
C74 C70 C71 C72 0.0 . . . . ?
C74 N8 C73 C72 0.0 . . . . ?
N8 C73 C72 C71 0.0 . . . . ?
C73 C72 C71 C70 0.0 . . . . ?
C71 C70 C74 N8 0.0 . . . . ?

_smtbx_masks_special_details     ?
loop_
_smtbx_masks_void_nr
_smtbx_masks_void_average_x
_smtbx_masks_void_average_y
_smtbx_masks_void_average_z
_smtbx_masks_void_volume
_smtbx_masks_void_count_electrons
_smtbx_masks_void_content
1 -0.423 -0.172 -0.055 32183.9 7094.6 ?

_shelx_fab_file                  
;
0 0 6 -1205.3223 -223.7982
0 0 9 -859.8568 79.1033
0 0 12 695.2535 -2.4118
0 0 15 -8.1020 137.8123
0 0 18 -779.8463 35.3264
0 0 21 37.0610 96.6642
0 0 24 404.3826 85.0791
0 0 27 41.9458 -32.2594
0 0 30 -199.9235 87.1971
0 0 33 39.8111 -1.0533
0 0 36 99.1996 -20.9086
0 0 39 91.5128 81.1880
0 0 42 -262.3158 -36.4824
0 0 45 59.1686 47.2972
0 0 57 -1.4069 24.4370
0 0 60 -67.8156 -23.1614
0 1 -61 -37.2311 -1.8540
0 1 -58 -2.8878 -22.2199
0 1 -55 -9.5471 -21.5189
0 1 -49 11.7875 -56.9683
0 1 -46 -11.1690 23.8572
0 1 -43 43.2214 -49.8198
0 1 -40 -51.4373 17.5579
0 1 -37 20.4480 13.4285
0 1 -34 -31.4803 4.8072
0 1 -31 -64.6785 24.3872
0 1 -28 9.7869 11.8759
0 1 -25 124.8878 32.8863
0 1 -22 -65.8825 -11.4580
0 1 -19 105.3412 60.7944
0 1 -16 -408.2137 48.6211
0 1 -13 -252.0999 14.1485
0 1 -10 -503.5237 181.9690
0 1 -7 -155.3551 -18.6372
0 1 5 221.2100 -112.7102
0 1 8 -42.9404 -47.9760
0 1 11 -297.9107 -111.3647
0 1 14 85.0512 -113.8324
0 1 17 215.3113 -29.9961
0 1 20 184.0281 -62.4375
0 1 23 196.4004 -47.4651
0 1 26 -0.2675 38.8683
0 1 29 -126.4388 -57.5471
0 1 32 -3.3680 41.8558
0 1 35 8.4932 -27.2356
0 1 38 68.7956 43.1651
0 1 41 -4.6112 -27.6976
0 1 44 11.1389 61.2563
0 1 47 26.4178 2.5282
0 1 56 2.5160 11.2125
0 1 59 11.0871 25.2556
0 2 -59 -29.3894 -13.8694
0 2 -56 3.3230 10.1464
0 2 -50 -31.2995 -18.1684
0 2 -47 -21.3295 5.9405
0 2 -44 4.1081 -20.6544
0 2 -41 23.9845 -9.6113
0 2 -38 -37.1909 -25.3877
0 2 -35 -100.4726 22.6793
0 2 -32 -8.3039 -56.5832
0 2 -29 37.6654 44.2992
0 2 -26 -267.1994 -5.6683
0 2 -23 114.3553 -3.1480
0 2 -20 55.2861 54.4788
0 2 -17 31.3030 -6.7777
0 2 -14 -280.4842 22.4474
0 2 -11 -84.0810 -1.6660
0 2 -8 474.4461 -4.8790
0 2 -5 279.5105 -47.1336
0 2 -2 -26.6975 -11.5841
0 2 1 531.0536 -8.4181
0 2 4 -344.7123 -29.5455
0 2 7 91.3323 81.1438
0 2 10 -47.8514 7.9720
0 2 13 181.1420 52.5441
0 2 16 371.2782 51.5439
0 2 19 -3.2308 -3.8294
0 2 22 -104.8670 3.6682
0 2 25 -5.1366 -20.5847
0 2 28 142.7227 -11.5013
0 2 31 -19.9227 -57.9564
0 2 34 -83.5962 32.5665
0 2 37 35.4630 -45.4322
0 2 40 118.6463 10.9492
0 2 43 -11.4581 15.5317
0 2 46 -37.4398 -18.6873
0 2 49 -41.0747 12.9430
0 2 55 -20.9500 -7.2019
0 2 58 7.0841 -3.9770
0 2 61 -39.4218 5.7442
0 3 -60 10.6242 5.0533
0 3 -57 -5.1834 0.2830
0 3 -54 4.2219 12.6192
0 3 -51 -55.7158 17.2397
0 3 -48 72.6117 17.2703
0 3 -45 -21.7082 12.3740
0 3 -42 16.1472 35.1130
0 3 -39 -108.4075 -2.1316
0 3 -36 132.8459 15.5652
0 3 -33 -5.3721 -3.7248
0 3 -30 -73.8329 -8.0904
0 3 -27 -34.0540 -40.9565
0 3 -24 44.4456 4.6746
0 3 -21 56.0105 -50.2024
0 3 -18 -405.3721 -9.6108
0 3 -15 147.1580 -6.9247
0 3 -12 41.4099 -25.0204
0 3 -9 78.4419 -15.8755
0 3 -6 -655.5221 4.8029
0 3 -3 -23.7170 -50.6047
0 3 0 155.2565 -2.6080
0 3 3 522.0728 -39.9846
0 3 6 -123.3522 -5.9353
0 3 9 5.7348 -43.0722
0 3 12 20.3125 57.7422
0 3 15 378.3780 -18.2951
0 3 18 -269.7463 65.9097
0 3 21 -197.0769 42.2368
0 3 24 95.5894 27.8968
0 3 27 59.6187 37.0622
0 3 30 -45.2360 21.2954
0 3 33 21.7172 -1.3122
0 3 36 94.4347 10.6218
0 3 39 73.5978 -1.7007
0 3 42 -109.3422 -1.7341
0 3 45 2.6362 -11.3530
0 3 48 23.1094 16.1313
0 3 54 -54.7182 10.0745
0 3 57 -22.8193 -11.8319
0 3 60 20.7485 -5.0605
0 4 -58 -8.2618 -33.1150
0 4 -55 -28.4598 6.3413
0 4 -52 -52.0154 -38.9745
0 4 -49 14.8580 -38.5541
0 4 -46 58.9500 11.3410
0 4 -43 -8.2626 -54.3707
0 4 -40 36.3615 -2.9442
0 4 -37 -0.4978 -1.0978
0 4 -34 -14.9886 -10.7527
0 4 -31 2.7794 -6.4653
0 4 -28 -72.5895 27.1106
0 4 -25 25.0474 23.6638
0 4 -22 102.7797 -7.1718
0 4 -19 -222.6740 116.9818
0 4 -16 -182.4193 12.1355
0 4 -13 -17.0344 81.4210
0 4 -10 -136.5406 113.7053
0 4 -7 326.0637 12.5165
0 4 -4 -326.1734 72.2045
0 4 -1 -378.0812 20.1462
0 4 2 -250.5158 -3.0397
0 4 5 -382.1774 -47.1168
0 4 8 292.0074 -8.7662
0 4 11 -109.0417 -60.4021
0 4 14 121.4700 -82.1778
0 4 17 -96.0063 26.0647
0 4 20 353.7425 -101.6637
0 4 23 -50.1546 2.0494
0 4 26 50.2738 -31.6382
0 4 29 -123.0823 -52.2357
0 4 32 -23.4332 -21.5235
0 4 35 33.3055 -26.3435
0 4 38 -3.8559 -19.9108
0 4 41 2.6079 -19.1657
0 4 44 -58.2692 26.8040
0 4 47 49.0544 -7.3868
0 4 56 -17.7882 -7.5822
0 4 59 24.3309 35.1792
0 5 -59 -5.8061 22.1705
0 5 -56 11.9726 -14.9814
0 5 -53 19.5383 21.1734
0 5 -50 -45.0652 -9.6296
0 5 -47 -16.6182 -2.9458
0 5 -44 67.4875 3.4896
0 5 -41 21.8137 -34.7471
0 5 -38 -30.6053 5.6520
0 5 -35 23.8252 -70.2823
0 5 -32 119.3437 12.9211
0 5 -29 -201.7935 -83.1157
0 5 -26 -182.2631 1.4479
0 5 -23 4.7700 -16.3931
0 5 -20 359.2828 -35.0411
0 5 -17 136.5275 68.9371
0 5 -14 -131.5640 -26.1800
0 5 -11 240.3951 76.4714
0 5 -8 389.5625 -2.4480
0 5 -5 -60.0122 37.6884
0 5 -2 -347.5693 4.7444
0 5 1 -82.2415 -21.6075
0 5 4 -69.8437 56.7459
0 5 7 -50.1526 -59.9138
0 5 10 -255.1764 90.1230
0 5 13 -78.1913 -6.1081
0 5 16 -82.3650 43.0251
0 5 19 -173.1441 51.8797
0 5 22 14.4355 -10.4446
0 5 25 105.6475 47.9754
0 5 28 129.6334 -55.2158
0 5 31 -70.6112 27.8601
0 5 34 -129.9503 -69.4425
0 5 37 -3.6427 -5.4990
0 5 40 58.8355 -21.3313
0 5 43 29.6579 -38.2137
0 5 46 -84.6639 18.7753
0 5 55 7.1366 -14.1911
0 5 58 -24.5028 1.5068
0 6 -57 10.8253 -7.4895
0 6 -54 8.6632 3.7530
0 6 -51 -40.9705 -3.7869
0 6 -48 -14.7271 -23.1098
0 6 -45 90.0873 26.3020
0 6 -42 -33.0997 -41.8361
0 6 -39 -62.4496 29.7969
0 6 -36 3.9491 -44.6843
0 6 -33 -40.0480 23.7153
0 6 -30 47.1077 -63.5856
0 6 -27 23.0076 5.0031
0 6 -24 -169.2619 -56.7033
0 6 -21 -79.5545 -19.8809
0 6 -18 120.4713 -8.2568
0 6 -15 141.7692 15.7148
0 6 -12 -559.4128 11.4713
0 6 -9 -147.4066 91.0199
0 6 -6 107.6378 -2.0383
0 6 -3 22.1867 98.6011
0 6 0 132.6302 -37.7539
0 6 3 97.9841 59.1419
0 6 6 181.7849 -91.2077
0 6 9 -157.6227 46.6295
0 6 12 -123.5128 -69.7219
0 6 15 136.6369 31.9996
0 6 18 -29.9510 13.9421
0 6 21 27.1718 23.9272
0 6 24 -5.1515 21.1796
0 6 27 71.2118 30.4184
0 6 30 -16.3132 -23.3320
0 6 33 -22.4958 -0.2370
0 6 36 54.4960 -33.8800
0 6 39 -7.2480 -7.2938
0 6 42 20.8944 -44.4990
0 6 45 -106.2646 22.8532
0 6 54 -18.8712 2.9407
0 6 57 -28.8797 -3.2380
0 7 -58 -14.8781 -8.4329
0 7 -55 -21.6233 25.7345
0 7 -52 24.1842 -11.5366
0 7 -49 38.2740 6.5854
0 7 -46 -55.3614 4.4390
0 7 -43 -0.7725 -31.2529
0 7 -40 -4.7642 12.5386
0 7 -37 92.3431 -57.3196
0 7 -34 -52.3841 2.2495
0 7 -31 -34.7849 -63.5691
0 7 -28 -17.3951 4.9191
0 7 -25 95.0983 -52.1325
0 7 -22 41.8892 -1.5145
0 7 -19 -16.0585 -0.9121
0 7 -16 19.8309 -16.7996
0 7 -13 -5.5925 24.8069
0 7 -10 122.7048 4.8010
0 7 -7 -34.4134 -0.2377
0 7 -4 299.5714 33.2494
0 7 -1 -134.6228 -24.5802
0 7 2 -50.1591 50.7591
0 7 5 -220.3943 -47.0310
0 7 8 65.7117 78.1805
0 7 11 -182.2174 -51.0180
0 7 14 -73.5318 78.4651
0 7 17 -65.2040 -13.1686
0 7 20 110.1468 43.1429
0 7 23 97.5139 17.1760
0 7 26 -98.7204 13.7882
0 7 29 -11.6721 2.9542
0 7 32 -4.5202 -3.1099
0 7 35 -40.5765 -19.2064
0 7 38 -17.5206 -9.4619
0 7 41 -6.3050 -26.8606
0 7 44 33.2209 3.7516
0 7 47 -5.4054 -31.6290
0 7 53 22.7949 -21.9506
0 7 56 38.3813 9.7719
0 8 -56 -15.4119 16.3523
0 8 -53 59.0954 16.2215
0 8 -50 6.9386 10.2938
0 8 -47 -34.5806 9.4195
0 8 -44 -5.6073 7.5912
0 8 -41 8.8117 19.0958
0 8 -38 -45.8377 -32.9843
0 8 -35 -6.7785 11.1213
0 8 -32 -3.4126 -34.1830
0 8 -29 9.3769 -71.5766
0 8 -26 -116.7213 0.3623
0 8 -23 -30.1672 -102.6796
0 8 -20 2.7086 -10.3331
0 8 -17 128.7758 -60.6758
0 8 -14 -146.5705 25.8676
0 8 -11 -66.2380 -31.0261
0 8 -8 0.8949 54.5190
0 8 -5 142.4443 37.1444
0 8 -2 -43.0896 -21.6099
0 8 1 -119.0429 79.0908
0 8 4 -73.9668 -39.7345
0 8 7 240.6899 11.6309
0 8 10 -245.4639 28.2167
0 8 13 -142.1069 -6.7566
0 8 16 -39.7361 47.8526
0 8 19 24.7284 24.6605
0 8 22 32.3140 70.8895
0 8 25 -127.4852 -16.3582
0 8 28 75.8235 69.4719
0 8 31 80.1694 -25.8545
0 8 34 35.2405 -23.7336
0 8 37 -64.7825 14.9131
0 8 40 -0.8926 -59.8473
0 8 43 40.8224 -1.3269
0 8 46 -27.2472 -17.1392
0 8 52 25.3857 -19.9383
0 8 55 21.8964 3.7900
0 9 -54 -16.6260 8.3370
0 9 -51 -26.5838 16.6496
0 9 -48 8.2286 33.1394
0 9 -45 49.8557 14.7339
0 9 -42 38.7706 22.8751
0 9 -39 -65.2599 34.4149
0 9 -36 15.2473 6.1617
0 9 -33 69.9731 14.7407
0 9 -30 72.0971 6.9567
0 9 -27 -10.0802 -15.0722
0 9 -24 -85.2641 -23.1712
0 9 -21 99.3140 -12.7902
0 9 -18 -67.1915 -43.2893
0 9 -15 -24.0060 -46.1395
0 9 -12 -53.2206 -13.4342
0 9 -9 144.5745 -67.2923
0 9 -6 -58.2755 -25.8221
0 9 -3 -47.6602 -30.7183
0 9 0 -26.8406 -46.2772
0 9 3 391.8530 -34.1211
0 9 6 -56.0856 -16.6931
0 9 9 -57.6571 -28.6929
0 9 12 24.0878 -10.7546
0 9 15 155.6699 36.7260
0 9 18 -62.2026 8.1120
0 9 21 -8.4879 48.5482
0 9 24 75.8643 71.8937
0 9 27 27.7894 25.4498
0 9 30 -18.0693 59.4524
0 9 33 2.5511 30.6928
0 9 36 45.3149 16.5605
0 9 39 -5.2490 3.0126
0 9 42 -40.4952 16.2473
0 9 45 -4.3265 -16.4781
0 9 51 9.4767 7.0221
0 9 54 -9.0185 -20.9758
0 10 -52 28.0829 10.3341
0 10 -49 -9.2116 -12.1993
0 10 -46 6.8670 9.8077
0 10 -43 -34.9214 0.4868
0 10 -40 47.4173 4.7419
0 10 -37 5.1888 3.5167
0 10 -34 -5.7738 0.0837
0 10 -31 -66.9082 4.4186
0 10 -28 129.0023 -13.9703
0 10 -25 78.7769 1.4614
0 10 -22 -119.6709 -3.9376
0 10 -19 -87.6987 -16.2229
0 10 -16 57.4673 31.2689
0 10 -13 105.3549 -8.4098
0 10 -10 -172.3292 36.5867
0 10 -7 106.2461 12.9982
0 10 -4 -16.3632 28.4691
0 10 -1 73.9592 -4.0018
0 10 2 -73.2740 12.0301
0 10 5 -87.3328 -11.0551
0 10 8 86.2927 -31.8217
0 10 11 64.7314 7.1068
0 10 14 37.6054 -32.1244
0 10 17 -63.4576 -4.1180
0 10 20 -1.2056 6.5611
0 10 23 113.9680 -6.8226
0 10 26 -41.4754 2.2962
0 10 29 16.5657 4.4907
0 10 32 -15.2090 -4.0393
0 10 35 39.4122 -17.8013
0 10 38 -72.9103 10.3047
0 10 41 53.0198 -19.2930
0 10 44 -10.7145 -5.9937
0 10 47 20.4710 17.4056
0 10 50 -21.1135 -7.6523
0 10 53 9.0766 7.3016
0 11 -53 8.4492 14.8574
0 11 -50 41.4142 8.3500
0 11 -47 -25.2648 6.2831
0 11 -44 -13.4152 19.5291
0 11 -41 37.1332 17.2036
0 11 -38 44.8839 8.9786
0 11 -35 -29.6903 36.9804
0 11 -32 -24.7340 -17.7010
0 11 -29 4.2634 33.3176
0 11 -26 70.0743 -31.4810
0 11 -23 -168.5995 8.5275
0 11 -20 -39.6467 -39.8281
0 11 -17 72.6694 2.4233
0 11 -14 -18.7133 -42.6763
0 11 -11 -48.9726 -4.2732
0 11 -8 -92.7816 -20.3535
0 11 -5 207.3194 -12.5519
0 11 -2 -41.4999 -20.9878
0 11 1 -135.9883 1.2949
0 11 4 -18.7245 -49.6270
0 11 7 110.4893 19.8313
0 11 10 68.6439 -46.8340
0 11 13 -202.8163 26.6660
0 11 16 47.6625 -19.0758
0 11 19 92.0829 50.0995
0 11 22 -6.1723 -5.4953
0 11 25 -155.4336 58.0871
0 11 28 -3.4653 8.4919
0 11 31 98.7921 21.0398
0 11 34 -12.5076 13.3761
0 11 37 -24.0108 7.7037
0 11 40 -4.0181 -9.6558
0 11 43 76.8805 9.6593
0 11 46 -4.4301 -10.3857
0 11 49 -27.0672 2.7831
0 11 52 7.4379 -10.7674
0 12 -51 4.6188 -2.9037
0 12 -48 28.9646 22.9341
0 12 -45 14.3579 -17.4980
0 12 -42 -20.4023 26.2142
0 12 -39 -19.3650 11.1505
0 12 -36 7.6686 3.7185
0 12 -33 5.9821 29.1560
0 12 -30 23.6007 8.8598
0 12 -27 -62.8636 14.7473
0 12 -24 60.7765 -0.7742
0 12 -21 -25.4362 29.1003
0 12 -18 -18.1689 -24.7235
0 12 -15 -50.6540 15.7938
0 12 -12 90.1002 12.3393
0 12 -9 -82.1625 -39.9398
0 12 -6 12.5185 32.2086
0 12 -3 -22.5496 -37.4631
0 12 0 11.3060 -11.1662
0 12 3 3.0403 -27.1924
0 12 6 40.4018 -13.1531
0 12 9 -53.9551 -48.4591
0 12 12 46.2166 -12.4275
0 12 15 -7.2971 -3.5524
0 12 18 -56.9956 -35.5874
0 12 21 -102.9400 32.9941
0 12 24 50.8147 7.5736
0 12 27 70.3455 -0.2814
0 12 30 -15.8959 42.8092
0 12 33 -25.9068 -3.6801
0 12 36 60.4382 18.3817
0 12 39 -26.5222 3.2533
0 12 42 -16.4869 18.2028
0 12 45 12.9521 -12.7217
0 12 48 5.6531 20.5994
0 12 51 -8.6851 0.2244
0 13 -49 24.4551 -18.0489
0 13 -46 -22.7503 -1.4342
0 13 -43 11.2500 -12.2556
0 13 -40 -14.2926 0.3840
0 13 -37 -21.2891 -10.1809
0 13 -34 3.0627 21.9611
0 13 -31 9.9058 -19.0918
0 13 -28 41.5828 37.2579
0 13 -25 21.2563 1.0696
0 13 -22 -26.4373 7.4876
0 13 -19 -30.6600 43.5478
0 13 -16 7.7229 -6.9505
0 13 -13 27.3228 42.8818
0 13 -10 -22.1876 8.2685
0 13 -7 -3.1791 32.7000
0 13 -4 6.5732 3.5234
0 13 -1 45.2240 16.6797
0 13 2 -36.1063 14.6614
0 13 5 -31.4817 -40.0919
0 13 8 -9.4115 34.9648
0 13 11 68.3735 -57.7328
0 13 14 -82.0248 4.0990
0 13 17 -63.1861 -16.0019
0 13 20 47.3995 -20.8567
0 13 23 33.1370 -3.4524
0 13 26 37.1218 -16.8861
0 13 29 -29.1920 7.1690
0 13 32 26.0953 -31.5665
0 13 35 3.8520 18.2839
0 13 38 28.6339 -19.8967
0 13 41 -32.4538 -11.1486
0 13 44 22.5132 17.1584
0 13 47 13.5073 -23.4277
0 14 -47 -7.5609 -0.1751
0 14 -44 -6.8080 -1.6444
0 14 -41 0.3197 10.9944
0 14 -38 18.4576 -0.0065
0 14 -35 -9.8891 0.3538
0 14 -32 -14.8694 13.7802
0 14 -29 -27.2783 -6.0112
0 14 -26 -22.1261 9.3505
0 14 -23 -25.8170 -18.1806
0 14 -20 -10.8827 13.6057
0 14 -17 37.5714 -38.4298
0 14 -14 -43.3898 13.7714
0 14 -11 -7.9313 -23.4174
0 14 -8 30.5806 -3.8282
0 14 -5 44.3176 -1.3120
0 14 -2 55.7720 0.4608
0 14 1 -78.9811 -3.4173
0 14 4 -4.5070 6.8923
0 14 7 66.3734 1.3218
0 14 10 -51.6276 -0.0115
0 14 13 -98.9997 -1.6942
0 14 16 -46.7671 22.3884
0 14 19 104.4350 -20.8550
0 14 22 -45.0337 40.9351
0 14 25 -37.0861 -10.9419
0 14 28 -20.8863 23.3676
0 14 31 59.8235 0.3417
0 14 34 -16.8867 12.0972
0 14 37 18.2285 -8.6454
0 14 40 34.1440 2.5794
0 14 43 47.3914 3.0378
0 14 46 11.9940 -10.9358
0 15 -42 13.2020 -2.6314
0 15 -39 -3.9269 -13.9224
0 15 -36 7.8625 6.4780
0 15 -33 13.9066 -13.8469
0 15 -30 20.2000 14.9451
0 15 -27 24.1227 -2.3926
0 15 -24 14.0217 17.7918
0 15 -21 39.1667 13.0351
0 15 -18 -4.3496 10.1594
0 15 -15 7.4986 37.8471
0 15 -12 8.1851 -0.7193
0 15 -9 -41.9139 35.9221
0 15 -6 -22.9375 9.5442
0 15 -3 25.6164 6.1125
0 15 0 -41.9490 15.1136
0 15 3 2.1907 -17.1940
0 15 6 -37.8118 2.0790
0 15 9 37.2699 -29.7310
0 15 12 -16.1586 -2.4821
0 15 15 59.0924 -30.8815
0 15 18 -56.0648 -12.3649
0 15 21 -10.1273 -1.0361
0 15 24 -18.3119 -30.4566
0 15 27 24.9766 20.5888
0 15 30 -18.2584 -19.3294
0 15 33 -2.3318 11.0599
0 15 36 -23.1665 -5.4803
0 15 39 11.6675 3.5195
0 15 42 27.9267 3.5069
0 16 -40 -0.5794 -26.9370
0 16 -37 18.8640 11.6877
0 16 -34 21.4466 -13.5660
0 16 -31 -21.4552 -5.8573
0 16 -28 -26.8270 17.2285
0 16 -25 23.9139 -24.0011
0 16 -22 45.4792 23.3829
0 16 -19 -41.6292 -9.7913
0 16 -16 -23.8419 11.3069
0 16 -13 3.1955 0.1174
0 16 -10 81.6542 11.2641
0 16 -7 -62.9005 13.9262
0 16 -4 10.4955 -11.4200
0 16 -1 15.5874 46.5268
0 16 2 47.8240 -30.9645
0 16 5 -37.4108 35.6940
0 16 8 -46.5896 -4.2370
0 16 11 53.0960 -4.2775
0 16 14 21.8550 6.5477
0 16 17 -47.2108 -11.6156
0 16 20 -5.2042 -0.4805
0 16 23 38.1184 -18.7748
0 16 26 10.3459 11.7464
0 16 29 -37.9475 -19.2818
0 16 32 15.3280 2.3566
0 16 35 42.1777 9.3517
0 16 38 7.9328 -26.3643
0 16 41 -26.9926 21.9343
0 17 -38 15.8110 -20.9904
0 17 -35 21.2793 2.1254
0 17 -32 -12.0495 -19.8054
0 17 -29 -21.5639 -5.0697
0 17 -26 -41.3885 -25.8775
0 17 -23 35.3678 9.1911
0 17 -20 19.8838 -33.4545
0 17 -17 -12.8779 3.6483
0 17 -14 -34.9333 -2.4562
0 17 -11 3.6791 -12.2384
0 17 -8 34.4565 14.4028
0 17 -5 -35.9890 14.9226
0 17 -2 18.4335 -3.4122
0 17 1 -1.4812 34.1590
0 17 4 8.8613 4.3037
0 17 7 14.9164 24.5820
0 17 10 -2.6486 1.9720
0 17 13 23.8889 37.1394
0 17 16 3.1137 -19.3986
0 17 19 -14.6197 31.9911
0 17 22 4.4517 0.1499
0 17 25 -0.9489 -4.0961
0 17 28 2.1232 10.4294
0 17 31 -0.9534 -1.6795
0 17 34 -13.1807 -7.6188
0 17 37 -14.5794 -5.8085
0 18 -33 3.7119 -10.6439
0 18 -30 31.6930 10.9573
0 18 -27 -46.7852 -2.5263
0 18 -24 -1.4818 -6.1243
0 18 -21 -11.2711 7.0614
0 18 -18 26.0030 -0.6099
0 18 -15 -28.2065 -6.5480
0 18 -12 27.8417 5.5382
0 18 -9 -23.9330 -7.4608
0 18 -6 15.8829 -6.6792
0 18 -3 -11.9320 -6.9017
0 18 0 4.0379 2.4201
0 18 3 -3.9904 -19.8027
0 18 6 25.6466 8.3339
0 18 9 5.5283 -9.0876
0 18 12 8.2439 -3.6402
0 18 15 -20.6649 1.3731
0 18 18 34.3426 1.5497
0 18 21 -19.5534 -9.8058
0 18 24 -17.3245 8.6877
0 18 27 -4.9044 -3.9573
0 18 30 15.2886 4.1443
0 18 33 -24.4968 4.5699
0 19 -28 30.8666 0.6393
0 19 -25 4.5041 -10.9610
0 19 -22 18.1855 0.4283
0 19 -19 -1.0265 -19.7282
0 19 -16 4.1848 6.4457
0 19 -13 14.4225 -20.0743
0 19 -10 38.6921 6.0323
0 19 -7 12.5271 -3.9219
0 19 -4 -10.9299 8.9889
0 19 -1 7.8600 6.1365
0 19 2 41.7101 9.3015
0 19 5 2.3841 13.4074
0 19 8 3.9704 4.2975
0 19 11 -44.6474 8.0523
0 19 14 -27.8905 8.9643
0 19 17 -3.5014 -4.5904
0 19 20 4.8835 10.2961
0 19 23 -9.8446 -6.0471
0 19 26 -4.8832 1.6137
0 19 29 -14.1383 -8.8330
0 20 -23 45.2118 1.9128
0 20 -20 -15.5826 -14.0795
0 20 -17 20.4747 2.2193
0 20 -14 6.5695 -4.9074
0 20 -11 28.9856 -18.4910
0 20 -8 -29.0253 12.0087
0 20 -5 16.5626 -24.4283
0 20 -2 16.0641 7.8325
0 20 1 29.1805 -11.1757
0 20 4 11.9681 0.8787
0 20 7 22.9212 -3.0000
0 20 10 20.9158 2.4201
0 20 13 -0.1712 7.3140
0 20 16 13.8321 -8.4773
0 20 19 -20.9004 17.3121
0 20 22 24.2709 -3.7028
0 21 -12 -8.2212 -8.7711
0 21 -9 7.3019 -0.0517
0 21 -6 5.7878 -4.4363
0 21 -3 6.7560 2.1858
0 21 0 -10.4195 -2.2577
0 21 3 2.5798 -6.0704
0 21 6 -21.2216 10.5730
0 21 9 9.9500 -16.7861
0 21 12 -22.9181 8.0137
1 1 -60 -33.9399 -8.0285
1 1 -57 -31.7949 -24.2166
1 1 -48 -59.9088 -34.4334
1 1 -45 -88.4280 -32.0798
1 1 -42 1.3251 36.3289
1 1 -39 63.2121 -48.8020
1 1 -36 -11.9523 69.2974
1 1 -33 -26.9318 17.8438
1 1 -30 54.3958 42.5648
1 1 -27 127.6493 27.3329
1 1 -24 4.9778 47.1873
1 1 -21 7.9839 -10.4797
1 1 -18 59.8514 0.1497
1 1 -15 684.1672 38.8538
1 1 -12 -140.4389 -19.1341
1 1 -9 -175.3990 44.6747
1 1 -6 -173.2789 106.6074
1 1 3 -197.7229 5.2234
1 1 6 361.2075 -25.7850
1 1 9 -174.1609 -79.2410
1 1 12 -649.9916 -45.0862
1 1 15 20.0597 -131.7575
1 1 18 226.2682 -56.0455
1 1 21 -66.0717 -38.2248
1 1 24 -317.5043 -75.6224
1 1 27 -84.5860 22.4129
1 1 30 130.1804 -13.3432
1 1 33 141.5654 3.9708
1 1 36 -113.1053 15.2716
1 1 39 -170.9709 20.4149
1 1 42 50.8419 -2.7031
1 1 45 45.1475 12.0769
1 1 48 -17.1656 31.2148
1 1 51 -80.5627 -26.0674
1 1 57 38.0795 7.4941
1 1 60 -20.5690 -8.3906
1 2 -61 9.1750 2.4686
1 2 -58 10.5203 33.6988
1 2 -55 -13.6484 17.0380
1 2 -52 -11.3004 0.7586
1 2 -49 50.9115 30.9751
1 2 -46 -21.8790 -27.9444
1 2 -43 3.7478 -6.0434
1 2 -40 22.8740 -36.9582
1 2 -37 12.3135 -7.0122
1 2 -34 10.4460 -70.8595
1 2 -31 -132.2922 12.3508
1 2 -28 76.2870 -29.1131
1 2 -25 89.1313 -44.5695
1 2 -22 -91.0491 16.5297
1 2 -19 -210.3583 -54.3677
1 2 -16 233.7111 -60.3030
1 2 -13 35.6076 0.8282
1 2 -10 -82.8790 -92.7388
1 2 -7 -38.1728 24.9454
1 2 -4 545.4400 -51.4602
1 2 -1 736.5435 99.7790
1 2 2 170.4521 -54.3858
1 2 5 459.9030 163.5873
1 2 8 -387.3853 -0.6816
1 2 11 198.3775 77.5223
1 2 14 46.5375 67.8687
1 2 17 -282.8526 11.1177
1 2 20 185.2254 14.2124
1 2 23 112.5705 31.2052
1 2 26 -92.5096 -23.6827
1 2 29 -101.4852 15.5452
1 2 32 -36.0281 -14.7738
1 2 35 83.9363 24.7101
1 2 38 -30.4722 -60.2317
1 2 41 -6.2102 58.1915
1 2 44 59.6956 -69.2192
1 2 47 53.4885 18.1907
1 2 50 -30.9831 -19.2205
1 2 56 -17.6926 -12.6845
1 2 59 -6.1969 2.3688
1 3 -59 32.8938 -0.6382
1 3 -56 -23.4045 -18.5568
1 3 -53 -54.5041 4.3962
1 3 -50 10.4972 0.8137
1 3 -47 85.7838 -22.3877
1 3 -44 -5.1340 27.9838
1 3 -41 -107.6943 -14.3758
1 3 -38 76.3653 6.6506
1 3 -35 69.4816 -0.3928
1 3 -32 0.9447 -19.7717
1 3 -29 -228.8937 -22.6621
1 3 -26 -55.3049 -46.0566
1 3 -23 222.5601 -10.7527
1 3 -20 142.0314 -59.8000
1 3 -17 -143.1029 25.2431
1 3 -14 -333.8857 13.3237
1 3 -11 154.2324 17.5040
1 3 -8 114.3240 98.4712
1 3 -5 -411.3850 7.1729
1 3 -2 -32.5433 72.4319
1 3 1 550.1484 -21.3376
1 3 4 -605.2932 30.0298
1 3 7 -112.6916 -65.9834
1 3 10 185.4289 -0.4393
1 3 13 75.3138 -15.3763
1 3 16 -460.1281 -32.4489
1 3 19 -304.3644 47.5867
1 3 22 176.5778 -3.7578
1 3 25 51.3748 34.2675
1 3 28 -52.5743 33.3934
1 3 31 -161.0675 -4.9500
1 3 34 -5.9494 22.1170
1 3 37 43.7064 -40.5715
1 3 40 7.7839 16.8067
1 3 43 -17.4680 -57.3278
1 3 46 45.8692 12.9287
1 3 49 27.6676 -24.8917
1 3 55 -61.5058 4.1335
1 3 58 -12.7318 -13.1839
1 3 61 -7.8478 3.6762
1 4 -60 -12.1829 21.9387
1 4 -57 -27.7316 5.7850
1 4 -54 7.2789 7.8463
1 4 -51 20.1997 6.5993
1 4 -48 3.5512 5.7806
1 4 -45 33.8958 5.7167
1 4 -42 -20.3486 -19.1865
1 4 -39 -62.3986 24.3862
1 4 -36 28.2739 -17.9143
1 4 -33 -28.1301 9.6265
1 4 -30 -34.1289 29.2839
1 4 -27 23.9945 -9.9393
1 4 -24 -122.5432 32.9969
1 4 -21 -2.8886 -15.9339
1 4 -18 -227.6585 -13.4416
1 4 -15 -137.5726 -62.7540
1 4 -12 540.7686 -32.9933
1 4 -9 -156.0397 -63.3018
1 4 -6 -179.8153 -40.0595
1 4 -3 3.8507 38.3512
1 4 0 1836.4373 -34.1509
1 4 3 59.7142 72.5734
1 4 6 4.7885 13.6540
1 4 9 -477.9205 23.6325
1 4 12 467.4803 10.5537
1 4 15 127.9602 1.1701
1 4 18 -355.3468 -5.7699
1 4 21 29.7411 -35.4470
1 4 24 -37.4789 30.1507
1 4 27 -63.1539 -35.0130
1 4 30 104.1668 24.1769
1 4 33 -46.8109 28.8789
1 4 36 -2.0665 -13.0195
1 4 39 -23.6426 37.6201
1 4 42 -37.6065 -5.6873
1 4 45 24.5862 12.4181
1 4 48 1.5547 -10.1131
1 4 54 -49.7088 -10.8680
1 4 57 5.2391 -2.0064
1 4 60 13.3676 13.7993
1 5 -58 -0.0082 14.1221
1 5 -55 12.9008 0.1492
1 5 -52 21.2521 24.0861
1 5 -49 -18.4935 -18.2431
1 5 -46 -49.1059 28.4888
1 5 -43 56.1996 -21.2361
1 5 -40 64.0635 17.6906
1 5 -37 -30.7279 -9.7997
1 5 -34 -117.4485 -7.2965
1 5 -31 99.7432 5.8175
1 5 -28 8.3650 -39.1400
1 5 -25 -139.5291 -2.5726
1 5 -22 -76.2331 -50.0057
1 5 -19 161.1119 -36.4253
1 5 -16 -94.6598 -25.0870
1 5 -13 -88.0078 -70.3663
1 5 -10 -405.8172 34.4406
1 5 -7 287.5074 -70.5071
1 5 -4 338.8644 87.5551
1 5 -1 -161.8879 -29.1255
1 5 2 28.7985 84.5826
1 5 5 -14.2074 15.8841
1 5 8 349.8119 37.4942
1 5 11 33.6263 29.3506
1 5 14 205.9249 -3.8244
1 5 17 138.2481 24.4234
1 5 20 -23.6625 -8.5690
1 5 23 -102.7279 6.5053
1 5 26 -69.3638 26.9537
1 5 29 20.5710 -19.9128
1 5 32 50.6496 56.9807
1 5 35 -27.0209 -34.7399
1 5 38 72.8987 42.6785
1 5 41 27.7859 -35.8697
1 5 44 -19.8352 11.1774
1 5 47 -11.7008 -28.2581
1 5 53 -2.5969 -17.0078
1 5 56 6.0656 -26.5798
1 5 59 -34.7372 11.3377
1 6 -59 1.5667 -14.5294
1 6 -56 -21.7385 -6.6691
1 6 -53 25.2265 3.8673
1 6 -50 13.4997 10.8289
1 6 -47 30.9299 3.9468
1 6 -44 -16.0701 22.8928
1 6 -41 -10.4127 6.2908
1 6 -38 1.8120 39.4901
1 6 -35 61.2582 -2.8318
1 6 -32 -94.0530 55.3798
1 6 -29 -8.7857 -10.7036
1 6 -26 7.9081 48.2398
1 6 -23 75.3148 -17.1782
1 6 -20 -179.2422 17.5741
1 6 -17 -62.8599 -24.0902
1 6 -14 22.3531 -13.7191
1 6 -11 64.8057 -23.9293
1 6 -8 -91.6668 -22.8140
1 6 -5 -356.2927 -19.7057
1 6 -2 337.0903 -6.5472
1 6 1 292.7259 -23.5495
1 6 4 -238.3602 6.5810
1 6 7 -65.5287 -39.1046
1 6 10 -46.2279 6.2230
1 6 13 362.5965 -51.9243
1 6 16 -226.4432 3.2977
1 6 19 -91.4266 -31.1525
1 6 22 121.7365 -1.1534
1 6 25 92.7407 8.9327
1 6 28 -100.9024 2.5811
1 6 31 -85.4519 31.1499
1 6 34 40.6255 5.6219
1 6 37 65.7757 30.3248
1 6 40 -54.0607 1.9845
1 6 43 -23.8362 12.8339
1 6 46 39.6273 4.9060
1 6 52 10.3116 11.6097
1 6 55 -57.4740 -7.8696
1 6 58 5.2090 2.3897
1 7 -57 15.4683 -4.9644
1 7 -54 11.8723 -9.3347
1 7 -51 -39.6589 3.8329
1 7 -48 77.1020 -0.0514
1 7 -45 -4.4936 8.9208
1 7 -42 -2.2904 -5.6601
1 7 -39 -5.1693 35.6857
1 7 -36 32.4109 -8.3227
1 7 -33 -65.4845 40.2294
1 7 -30 -53.9178 -0.2537
1 7 -27 21.7491 41.3344
1 7 -24 -33.6834 -16.4555
1 7 -21 95.1864 45.7215
1 7 -18 -178.7683 -29.3888
1 7 -15 18.3040 14.8568
1 7 -12 6.2103 -28.8504
1 7 -9 -17.3678 -8.8775
1 7 -6 -226.1378 -43.7518
1 7 -3 -215.8919 10.1075
1 7 0 337.1132 -42.9960
1 7 3 96.5938 21.9914
1 7 6 -233.0452 -25.6149
1 7 9 135.0655 21.2250
1 7 12 -19.8930 -45.8308
1 7 15 -55.0887 25.8576
1 7 18 -70.1660 -57.3302
1 7 21 44.0982 12.8250
1 7 24 10.0582 -24.7129
1 7 27 -29.4061 11.7542
1 7 30 -67.8033 2.7645
1 7 33 37.6645 32.9427
1 7 36 14.2785 13.8073
1 7 39 103.8674 22.7229
1 7 42 -67.4652 19.7637
1 7 45 10.4922 6.8004
1 7 51 -13.8324 15.4071
1 7 54 -26.6046 -13.5941
1 7 57 5.8598 11.3363
1 8 -55 31.1360 5.2323
1 8 -52 5.3455 -1.6592
1 8 -49 -64.3388 -10.9300
1 8 -46 -9.6772 5.7863
1 8 -43 57.0973 -3.1876
1 8 -40 59.9194 -7.8058
1 8 -37 7.7080 9.1164
1 8 -34 29.7181 7.7494
1 8 -31 118.5377 -0.9138
1 8 -28 -54.2029 15.4513
1 8 -25 -85.1137 4.4520
1 8 -22 46.4818 -14.0007
1 8 -19 70.8194 7.9767
1 8 -16 -33.7125 -9.2469
1 8 -13 -137.1192 -13.5242
1 8 -10 -23.1773 10.6203
1 8 -7 148.3368 5.0055
1 8 -4 -108.6898 6.8960
1 8 -1 -122.2626 23.6390
1 8 2 -17.8633 28.7475
1 8 5 235.5436 -4.7659
1 8 8 98.8049 39.4803
1 8 11 -264.5218 -13.4524
1 8 14 94.2364 -1.0639
1 8 17 207.3400 -6.9470
1 8 20 112.0099 -19.0240
1 8 23 -100.0443 -22.8795
1 8 26 120.2611 -5.8290
1 8 29 -14.8678 -12.4212
1 8 32 -98.6265 -16.9092
1 8 35 -34.1020 8.4944
1 8 38 59.9748 -6.5370
1 8 41 119.5100 -14.1894
1 8 44 -78.3696 15.2148
1 8 50 7.3975 0.6791
1 8 53 38.1331 -2.9427
1 8 56 7.8045 3.6593
1 9 -53 -2.6218 7.6375
1 9 -50 4.5311 -7.5285
1 9 -47 16.4169 11.0064
1 9 -44 -2.2523 5.5768
1 9 -41 -27.7919 6.9408
1 9 -38 39.4844 16.3038
1 9 -35 60.9287 1.5399
1 9 -32 6.6896 27.7062
1 9 -29 -44.8329 4.6288
1 9 -26 -3.0825 26.0553
1 9 -23 -49.8620 13.7306
1 9 -20 -1.3003 4.3246
1 9 -17 40.4229 15.2749
1 9 -14 -78.5121 -31.2542
1 9 -11 4.3544 4.3934
1 9 -8 55.8692 -51.4085
1 9 -5 73.0388 -8.8411
1 9 -2 -146.0936 -37.9489
1 9 1 145.9647 -8.7549
1 9 4 65.6540 -9.4869
1 9 7 -156.2706 -12.1586
1 9 10 129.3629 8.2348
1 9 13 -39.2276 -21.6682
1 9 16 65.3703 5.9426
1 9 19 -13.5462 -14.9880
1 9 22 117.2034 -5.9148
1 9 25 24.1326 11.1559
1 9 28 -22.9346 -7.3567
1 9 31 -65.8914 29.3647
1 9 34 -39.5555 1.3646
1 9 37 25.7814 32.7838
1 9 40 19.2900 0.6777
1 9 43 -9.2151 24.5487
1 9 49 48.9089 2.8375
1 9 52 -15.6101 15.8066
1 9 55 -23.0799 -6.7337
1 10 -54 17.8976 -11.8042
1 10 -51 -4.8495 -8.9215
1 10 -48 25.8341 -9.5352
1 10 -45 9.7343 -9.1774
1 10 -42 -29.3887 -7.2029
1 10 -39 29.0190 3.4017
1 10 -36 11.4666 0.8339
1 10 -33 -27.5221 18.0980
1 10 -30 7.9071 9.9969
1 10 -27 -16.6855 15.5040
1 10 -24 25.2363 32.7394
1 10 -21 93.4796 -10.1202
1 10 -18 -102.7340 39.9244
1 10 -15 67.2830 -9.9046
1 10 -12 16.2001 26.8224
1 10 -9 -19.7538 0.2781
1 10 -6 -85.7467 27.4603
1 10 -3 108.0499 4.5623
1 10 0 -63.7176 14.0738
1 10 3 -38.3438 20.0939
1 10 6 86.9907 -13.9668
1 10 9 -27.8287 2.8181
1 10 12 -36.2635 -11.5792
1 10 15 -68.7891 -42.4476
1 10 18 -13.9380 -4.9872
1 10 21 -41.7215 -49.7244
1 10 24 29.2390 -8.0609
1 10 27 -15.6468 -33.9871
1 10 30 -61.1007 10.7192
1 10 33 46.7946 -24.4041
1 10 36 17.8995 14.3673
1 10 39 -29.7101 2.7494
1 10 42 25.6666 -8.8154
1 10 48 13.7410 -5.0054
1 10 51 -33.6072 -2.3078
1 10 54 -0.3112 12.5005
1 11 -52 11.9972 -8.1913
1 11 -49 21.6636 2.5338
1 11 -46 0.7671 -2.1035
1 11 -43 38.3273 -11.2490
1 11 -40 0.6953 -7.2906
1 11 -37 17.7228 -14.3241
1 11 -34 5.8096 3.4388
1 11 -31 17.0595 -28.6311
1 11 -28 4.6042 19.8182
1 11 -25 22.7564 -17.6126
1 11 -22 -2.1381 8.9346
1 11 -19 11.1902 4.0771
1 11 -16 -1.5528 5.6786
1 11 -13 -40.1460 -1.4727
1 11 -10 -73.8383 12.7374
1 11 -7 82.1683 0.0276
1 11 -4 56.4872 4.8990
1 11 -1 -38.7181 8.3224
1 11 2 52.1547 13.3961
1 11 5 -101.4500 -9.9485
1 11 8 142.4896 28.6750
1 11 11 -112.2708 -15.8725
1 11 14 -47.6751 9.7668
1 11 17 52.2019 -2.2627
1 11 20 -20.7342 -6.9729
1 11 23 -70.2544 -8.5026
1 11 26 -18.5535 3.4218
1 11 29 84.3990 -10.6584
1 11 32 -13.8298 -1.8053
1 11 35 -30.8222 4.5827
1 11 38 -51.4029 -0.9443
1 11 41 6.7120 -3.9867
1 11 44 -23.7229 9.3209
1 11 47 -13.1906 -9.3044
1 11 50 -27.4349 4.7674
1 12 -50 -17.7782 -10.5351
1 12 -47 50.8640 -3.3841
1 12 -44 29.7920 -12.2169
1 12 -41 -4.0846 12.0531
1 12 -38 -67.5459 -29.8168
1 12 -35 -35.7270 21.0849
1 12 -32 41.2741 -13.4686
1 12 -29 0.6491 -4.9311
1 12 -26 -52.7013 11.1262
1 12 -23 -23.9433 -5.5473
1 12 -20 101.1280 8.3254
1 12 -17 9.5115 -6.8990
1 12 -14 -66.6070 18.8848
1 12 -11 76.3129 -14.7442
1 12 -8 19.0761 8.7230
1 12 -5 47.6300 20.8373
1 12 -2 -56.5815 -32.9834
1 12 1 16.7204 46.8642
1 12 4 -1.8491 -24.5108
1 12 7 -18.1021 21.9769
1 12 10 -120.2481 -6.2737
1 12 13 96.5350 13.9086
1 12 16 -20.2654 -10.7394
1 12 19 -41.5962 -0.7106
1 12 22 -20.6224 11.7293
1 12 25 104.8448 -28.4451
1 12 28 28.4210 18.1350
1 12 31 -36.6911 -9.2965
1 12 34 -12.9587 -12.1227
1 12 37 -7.0740 15.1677
1 12 40 16.1442 -11.7495
1 12 43 -24.3649 5.4217
1 12 46 20.0116 -12.1845
1 12 49 4.8259 15.2350
1 13 -48 -4.7966 13.0657
1 13 -45 26.6968 -20.6535
1 13 -42 4.6399 1.3151
1 13 -39 -1.4787 -6.4277
1 13 -36 -39.7945 -12.1678
1 13 -33 -21.3179 6.2611
1 13 -30 41.4200 -22.7765
1 13 -27 16.5675 23.3383
1 13 -24 -58.4185 -32.1458
1 13 -21 -97.9307 27.0895
1 13 -18 14.1062 -19.6518
1 13 -15 47.7419 9.4313
1 13 -12 -5.4602 5.0794
1 13 -9 -105.1516 -8.4249
1 13 -6 41.1739 25.8823
1 13 -3 -10.4600 -12.2746
1 13 0 15.5612 28.5952
1 13 3 60.0755 1.1284
1 13 6 -18.7468 4.5662
1 13 9 22.9310 18.0453
1 13 12 8.9898 -28.2265
1 13 15 16.0713 21.7112
1 13 18 -52.6871 -44.9280
1 13 21 36.3823 14.7010
1 13 24 9.6400 -33.4989
1 13 27 -9.3608 2.5919
1 13 30 16.6425 -2.9414
1 13 33 8.0619 -10.0047
1 13 36 31.4897 14.8095
1 13 39 -46.2681 -9.4045
1 13 42 53.7211 13.7415
1 13 45 29.7181 -5.0118
1 13 48 -4.2277 4.8202
1 14 -43 -5.9676 1.1631
1 14 -40 15.3719 -7.6857
1 14 -37 5.2317 -8.2245
1 14 -34 -0.2285 -2.9594
1 14 -31 -35.0483 -22.4295
1 14 -28 33.9127 -1.8783
1 14 -25 45.0059 -17.2188
1 14 -22 -27.9985 -4.6442
1 14 -19 -14.2181 -9.8846
1 14 -16 41.3394 -6.2449
1 14 -13 20.6098 3.2931
1 14 -10 -36.1704 -17.9420
1 14 -7 18.7748 11.2051
1 14 -4 29.9834 -10.8146
1 14 -1 6.5048 3.5798
1 14 2 -24.1707 7.0617
1 14 5 50.9484 4.7357
1 14 8 46.0818 16.2509
1 14 11 -2.7015 4.4258
1 14 14 -25.5217 28.3846
1 14 17 -49.3132 -3.7164
1 14 20 23.1840 19.8358
1 14 23 -5.0070 5.2288
1 14 26 -24.8470 -2.0517
1 14 29 59.4839 8.9801
1 14 32 -9.2064 -5.5366
1 14 35 -13.9767 -2.4705
1 14 38 -20.3824 -7.7218
1 14 41 13.9019 -1.9685
1 14 44 7.0517 -8.6579
1 15 -41 -2.2503 4.7125
1 15 -38 26.5225 -4.4739
1 15 -35 -18.0928 15.5197
1 15 -32 11.7075 -3.0198
1 15 -29 0.6952 11.3600
1 15 -26 -24.7233 -7.0307
1 15 -23 -1.4288 13.4440
1 15 -20 10.4385 -19.0367
1 15 -17 -2.1984 -1.1536
1 15 -14 -1.6467 -3.9580
1 15 -11 -34.7195 -19.7327
1 15 -8 -54.2277 4.9982
1 15 -5 61.4005 -12.2059
1 15 -2 18.7665 -4.1174
1 15 1 -60.3674 -4.1572
1 15 4 -6.9846 -4.4428
1 15 7 37.1224 -3.8384
1 15 10 25.5502 -10.8652
1 15 13 -61.9445 7.9172
1 15 16 34.9341 -20.6664
1 15 19 -8.0070 11.2311
1 15 22 3.2933 -6.2172
1 15 25 23.0993 -0.1956
1 15 28 -19.5054 9.3774
1 15 31 -0.6222 -2.5505
1 15 34 -8.4109 7.9729
1 15 37 15.7416 2.7692
1 15 40 -17.8851 13.9403
1 16 -39 20.8083 -15.8268
1 16 -36 24.6305 1.7704
1 16 -33 -6.4620 -16.2835
1 16 -30 10.7541 6.7198
1 16 -27 -34.6339 -20.4040
1 16 -24 -22.4073 -2.8924
1 16 -21 -50.0657 4.9687
1 16 -18 10.6062 -14.5554
1 16 -15 7.0516 2.3689
1 16 -12 31.7928 -1.0823
1 16 -9 -35.9352 -11.5504
1 16 -6 -12.7669 3.8079
1 16 -3 21.6387 -9.1799
1 16 0 37.0899 7.9139
1 16 3 -27.7948 -17.9296
1 16 6 -53.1524 29.7106
1 16 9 -2.9589 -21.9245
1 16 12 6.7369 23.6138
1 16 15 -7.3742 -0.8614
1 16 18 7.6407 3.7596
1 16 21 -7.0397 2.8714
1 16 24 -8.0769 5.2982
1 16 27 -12.0027 -4.3213
1 16 30 -2.5310 0.1144
1 16 33 28.3252 0.7163
1 16 36 1.9892 -8.6269
1 16 39 1.3574 -4.8028
1 17 -34 -19.3588 12.0397
1 17 -31 -12.2736 -10.4617
1 17 -28 20.8858 16.8176
1 17 -25 53.4923 -19.1135
1 17 -22 -41.7326 14.1465
1 17 -19 -64.7031 -13.2463
1 17 -16 13.5969 5.6016
1 17 -13 -3.5243 -3.0251
1 17 -10 -29.5291 -2.5629
1 17 -7 -2.9917 7.8550
1 17 -4 14.5428 -10.5746
1 17 -1 -13.5687 4.0980
1 17 2 -17.5615 -2.6254
1 17 5 -3.8681 -9.1613
1 17 8 -8.7138 7.3228
1 17 11 12.8103 -12.6395
1 17 14 -26.0446 10.2229
1 17 17 11.4502 -9.6267
1 17 20 11.8481 11.4657
1 17 23 2.5759 -2.5577
1 17 26 3.7625 -0.2300
1 17 29 -12.9497 8.3041
1 17 32 34.8037 -7.8265
1 17 35 -36.6286 13.2492
1 18 -29 4.7463 26.3398
1 18 -26 22.1695 -11.0799
1 18 -23 -11.9679 14.2484
1 18 -20 -34.5496 -7.7251
1 18 -17 -1.5429 6.9080
1 18 -14 4.9389 -10.0304
1 18 -11 -1.1851 1.6697
1 18 -8 -6.4440 -15.5003
1 18 -5 19.6336 -1.8695
1 18 -2 24.8703 -20.8162
1 18 1 -10.4042 4.4644
1 18 4 -2.9958 -27.6049
1 18 7 30.3787 15.0659
1 18 10 -8.2023 -26.8728
1 18 13 -15.8816 14.0547
1 18 16 -10.0422 -14.7292
1 18 19 -26.1934 7.0556
1 18 22 -28.1086 -4.1822
1 18 25 5.0639 7.5128
1 18 28 2.5157 -2.4754
1 18 31 -3.7453 4.8094
1 19 -24 44.8446 7.3037
1 19 -21 30.5186 1.7575
1 19 -18 -59.0146 -0.6133
1 19 -15 4.0109 7.1896
1 19 -12 2.8748 6.5485
1 19 -9 9.5259 1.6717
1 19 -6 -40.9955 10.6641
1 19 -3 22.9232 1.7895
1 19 0 14.2101 9.0887
1 19 3 18.9018 -8.3962
1 19 6 -45.7626 17.3330
1 19 9 30.4418 -17.0780
1 19 12 14.0774 13.3561
1 19 15 -13.7775 -8.7937
1 19 18 -13.2341 2.9898
1 19 21 12.9250 -8.4228
1 19 24 22.9610 1.5709
1 20 -19 12.7208 -1.1827
1 20 -16 -11.5761 2.0156
1 20 -13 0.6304 -12.1007
1 20 -10 13.5580 7.1430
1 20 -7 -21.0061 -10.2910
1 20 -4 -31.9174 -14.9412
1 20 -1 1.5101 12.0738
1 20 2 27.8400 -22.3549
1 20 5 -2.3440 9.0874
1 20 8 -17.1171 -5.3265
1 20 11 -3.9600 4.8251
1 20 14 5.9358 -3.5579
1 20 17 37.0564 8.9125
1 21 -2 -18.7405 7.3719
1 21 1 -42.4664 -10.9292
2 1 -59 -10.1648 -30.0279
2 1 -56 -8.2474 23.4309
2 1 -47 21.0949 9.8615
2 1 -44 -124.2707 28.2642
2 1 -41 63.5178 14.0412
2 1 -38 -12.8082 35.1001
2 1 -35 58.4833 78.2215
2 1 -32 -5.6774 -46.4813
2 1 -29 -85.9345 122.2651
2 1 -26 105.9381 -37.5588
2 1 -23 -129.2277 22.9941
2 1 -20 -65.1468 39.1603
2 1 -17 -343.7227 -24.1023
2 1 -14 449.4382 29.8602
2 1 -11 -351.0051 -21.5114
2 1 -8 -586.7234 69.0571
2 1 -5 -1141.9017 -58.7188
2 1 -2 635.5933 48.5042
2 1 1 -900.9074 12.5606
2 1 4 -545.3760 -114.6659
2 1 7 -62.2409 54.9294
2 1 10 1568.3982 -182.3991
2 1 13 203.7807 -19.9508
2 1 16 10.8496 -120.1793
2 1 19 -30.3408 -42.7763
2 1 22 94.5460 -37.1404
2 1 25 107.8000 -2.8094
2 1 28 -84.5331 49.2226
2 1 31 22.4480 -25.4630
2 1 34 -12.8005 89.5882
2 1 37 36.2130 -16.3893
2 1 40 -64.7087 14.1314
2 1 43 44.3177 44.7694
2 1 46 37.2405 -30.5103
2 1 49 -35.9701 46.3201
2 1 52 -36.5452 -2.2453
2 1 55 40.0592 28.9501
2 1 58 -5.7647 -13.1617
2 1 61 2.6447 30.9727
2 2 -60 -2.0467 -1.8060
2 2 -57 32.1039 -14.7356
2 2 -54 3.7328 10.8328
2 2 -51 -10.4725 -30.2967
2 2 -48 -42.2309 2.4280
2 2 -45 98.4699 -44.3945
2 2 -42 -10.5050 14.3387
2 2 -39 -32.6332 -74.2286
2 2 -36 -47.5724 26.0705
2 2 -33 -50.3891 -63.0740
2 2 -30 108.1645 26.0249
2 2 -27 -78.9896 -16.4483
2 2 -24 59.6155 50.9091
2 2 -21 78.3192 9.3234
2 2 -18 -201.0797 78.9339
2 2 -15 279.8851 20.1894
2 2 -12 -94.8020 58.5190
2 2 -9 363.5251 -14.7135
2 2 -6 -20.8654 54.1085
2 2 -3 -25.6074 -73.3383
2 2 0 -132.0153 79.5696
2 2 3 -144.6446 -63.4812
2 2 6 -491.5633 101.1674
2 2 9 -199.7650 -22.8965
2 2 12 -488.8067 91.7481
2 2 15 262.0309 -16.2992
2 2 18 12.7142 38.9181
2 2 21 -110.0130 -40.0900
2 2 24 79.9629 -28.6500
2 2 27 -131.9468 -56.3612
2 2 30 32.2882 -51.8278
2 2 33 -24.8978 -60.1308
2 2 36 46.9440 -16.0344
2 2 39 -24.3578 -45.1672
2 2 42 0.6844 15.5686
2 2 45 -35.4759 -28.2251
2 2 48 56.2277 23.3096
2 2 51 -18.5105 -16.5226
2 2 54 -22.8255 20.3943
2 2 57 -29.7486 -6.0638
2 2 60 14.9312 13.4600
2 3 -58 -27.2026 4.2578
2 3 -55 14.3653 -5.9645
2 3 -52 -3.9670 -6.6092
2 3 -49 41.9070 8.0129
2 3 -46 -60.8572 -4.9926
2 3 -43 19.8195 42.8888
2 3 -40 15.7290 -33.1660
2 3 -37 -30.7083 66.8835
2 3 -34 -99.5440 -43.3001
2 3 -31 12.0317 52.1399
2 3 -28 26.8702 -28.8201
2 3 -25 64.4601 36.0196
2 3 -22 -102.9367 -12.7171
2 3 -19 16.3829 42.5902
2 3 -16 71.9629 15.7745
2 3 -13 113.3090 36.3916
2 3 -10 -416.5685 12.9656
2 3 -7 -120.1457 26.9347
2 3 -4 165.8684 -76.8716
2 3 -1 86.9048 29.2464
2 3 2 -597.4742 -142.9133
2 3 5 70.9346 19.2698
2 3 8 129.7681 -115.6147
2 3 11 424.2917 27.7006
2 3 14 -255.3432 -77.1595
2 3 17 29.2897 40.3291
2 3 20 153.9993 -32.7958
2 3 23 39.5586 14.6611
2 3 26 -38.2089 7.4491
2 3 29 -180.9002 4.2923
2 3 32 46.9571 0.3187
2 3 35 -27.1822 30.6333
2 3 38 46.8685 -10.3959
2 3 41 -49.7591 39.9620
2 3 44 53.1707 4.9940
2 3 47 3.0257 39.7709
2 3 50 -8.0571 -1.8345
2 3 53 -39.5886 39.3602
2 3 56 13.3564 -8.8879
2 3 59 -38.1591 12.7117
2 4 -59 -25.9284 12.5695
2 4 -56 -24.7082 -2.0086
2 4 -53 8.4523 5.2954
2 4 -50 42.0546 -6.7573
2 4 -47 -77.6125 -13.2310
2 4 -44 -20.3473 9.2522
2 4 -41 11.4635 -46.4149
2 4 -38 161.2081 16.4817
2 4 -35 -72.4348 -37.5955
2 4 -32 13.4351 11.4780
2 4 -29 -49.8888 -1.6877
2 4 -26 130.7098 17.9695
2 4 -23 49.7228 38.3298
2 4 -20 -215.8198 4.2989
2 4 -17 288.8887 59.8734
2 4 -14 2.2532 -23.6353
2 4 -11 -133.4384 14.3092
2 4 -8 -42.6388 -7.2518
2 4 -5 200.0430 -46.9464
2 4 -2 145.1163 19.2723
2 4 1 -233.6179 -33.2610
2 4 4 54.9707 47.6422
2 4 7 389.3406 -9.4441
2 4 10 58.9368 67.2105
2 4 13 61.9733 2.2998
2 4 16 -86.6508 9.9422
2 4 19 264.1371 13.2860
2 4 22 -154.5340 -48.8636
2 4 25 -119.7193 -5.2403
2 4 28 -31.2708 -44.0348
2 4 31 18.1743 -15.8728
2 4 34 48.6315 -19.5897
2 4 37 -20.1824 -3.7550
2 4 40 -40.8858 2.6024
2 4 43 101.3631 -10.9497
2 4 46 -10.2477 22.5175
2 4 49 -43.9845 -16.9082
2 4 52 13.6688 7.2152
2 4 55 20.0165 5.1633
2 4 58 -6.3968 1.7970
2 5 -57 -14.8921 -3.1551
2 5 -54 -2.7577 -2.8434
2 5 -51 11.8846 12.8425
2 5 -48 16.1450 -13.0712
2 5 -45 -25.9554 18.8911
2 5 -42 -38.3729 -21.3682
2 5 -39 -29.1314 13.2954
2 5 -36 37.5037 -32.5280
2 5 -33 -31.3347 -16.1116
2 5 -30 -25.6477 -41.3430
2 5 -27 81.2839 -29.0787
2 5 -24 48.0435 -31.2290
2 5 -21 -67.6660 -0.5035
2 5 -18 -97.5753 0.7921
2 5 -15 93.7204 39.6991
2 5 -12 -53.7366 9.3497
2 5 -9 -34.5281 55.9669
2 5 -6 22.9393 -32.9826
2 5 -3 -229.0754 32.8003
2 5 0 340.4397 -63.8860
2 5 3 -61.3109 8.2057
2 5 6 322.5207 -43.0291
2 5 9 -658.2207 24.7038
2 5 12 -282.5600 5.3600
2 5 15 -52.3651 45.2549
2 5 18 99.7624 30.8414
2 5 21 -25.8311 33.4690
2 5 24 -150.8297 13.6768
2 5 27 34.7903 9.2158
2 5 30 33.0333 -24.4075
2 5 33 43.6884 1.5213
2 5 36 -35.1175 -37.9782
2 5 39 3.6241 5.5944
2 5 42 -24.6189 -24.4823
2 5 45 14.5145 11.4508
2 5 48 20.8588 -9.5971
2 5 51 -18.8029 9.4995
2 5 54 -16.0729 -4.9519
2 5 57 9.5068 8.8683
2 6 -58 37.3859 1.3675
2 6 -55 -28.9773 8.5970
2 6 -52 -10.1546 -2.9949
2 6 -49 33.1644 3.1439
2 6 -46 52.2605 -3.1668
2 6 -43 -11.9280 6.0016
2 6 -40 -61.2958 2.5702
2 6 -37 97.2398 6.7732
2 6 -34 6.8895 29.9567
2 6 -31 -2.6103 3.7537
2 6 -28 -113.1107 40.5938
2 6 -25 112.3655 17.0361
2 6 -22 102.8885 15.7425
2 6 -19 -180.4122 7.9744
2 6 -16 -78.0861 -0.0068
2 6 -13 -70.8377 -7.4293
2 6 -10 153.4594 -14.0213
2 6 -7 -326.5298 -0.5378
2 6 -4 21.1528 -16.0675
2 6 -1 320.4698 -16.4131
2 6 2 48.0342 8.7317
2 6 5 -301.0231 -43.5267
2 6 8 -83.8204 10.2902
2 6 11 244.1548 -36.7332
2 6 14 38.7542 0.8291
2 6 17 -281.0006 -27.0131
2 6 20 20.1040 14.9334
2 6 23 38.4677 -18.5876
2 6 26 111.3539 8.2482
2 6 29 22.5967 0.5294
2 6 32 -53.0652 -2.7627
2 6 35 99.6398 -2.0756
2 6 38 -22.4556 12.2155
2 6 41 -35.0477 -9.2364
2 6 44 2.1879 18.5974
2 6 47 64.7754 -0.0158
2 6 53 -30.1605 -6.8700
2 6 56 -10.8284 16.5717
2 7 -56 18.9337 14.0555
2 7 -53 -2.8742 -4.6198
2 7 -50 -5.7522 8.0831
2 7 -47 -15.3139 -10.1189
2 7 -44 -0.6536 -1.3060
2 7 -41 10.7676 -10.9911
2 7 -38 -11.8670 -22.8812
2 7 -35 10.0116 -27.6092
2 7 -32 -4.0167 -11.5882
2 7 -29 60.1255 -53.3761
2 7 -26 -88.7416 14.7782
2 7 -23 1.8524 -36.4707
2 7 -20 13.2132 35.1946
2 7 -17 157.2617 -9.1926
2 7 -14 -66.7184 59.3698
2 7 -11 -118.7981 -12.4497
2 7 -8 60.2518 45.2409
2 7 -5 19.4040 -7.4028
2 7 -2 -9.8122 -3.0319
2 7 1 -145.0637 -6.1178
2 7 4 -74.1554 4.1414
2 7 7 132.4207 -15.1296
2 7 10 -147.8186 36.6727
2 7 13 201.1017 -0.6697
2 7 16 55.0771 42.3734
2 7 19 15.8837 -5.5683
2 7 22 41.9601 40.5214
2 7 25 -201.9482 -37.0501
2 7 28 120.7333 19.7859
2 7 31 25.6892 -34.3642
2 7 34 -62.7718 -11.2709
2 7 37 17.3440 -13.7139
2 7 40 9.3597 -12.2443
2 7 43 -27.4706 -8.2014
2 7 46 2.3109 0.7188
2 7 52 44.7644 3.3659
2 7 55 -13.0649 9.4998
2 8 -54 14.9493 2.8725
2 8 -51 -5.0210 2.0791
2 8 -48 -16.5611 -3.2018
2 8 -45 -24.8497 1.5327
2 8 -42 -1.9691 -1.8505
2 8 -39 -27.5896 6.5933
2 8 -36 -2.1679 -8.3392
2 8 -33 10.6870 6.7538
2 8 -30 31.3824 -12.7535
2 8 -27 20.0130 -7.6365
2 8 -24 -139.4766 -15.4251
2 8 -21 -12.3883 -3.6784
2 8 -18 70.4434 -16.0537
2 8 -15 -1.2173 6.6988
2 8 -12 -27.7042 0.8608
2 8 -9 -171.2731 4.8235
2 8 -6 155.4519 12.5456
2 8 -3 -122.3409 0.5978
2 8 0 76.3348 -7.4995
2 8 3 -32.7567 4.9230
2 8 6 193.5486 -18.6900
2 8 9 -60.9934 8.3041
2 8 12 -2.3535 -5.2086
2 8 15 79.7105 24.7796
2 8 18 161.4366 -2.8251
2 8 21 6.4296 34.3668
2 8 24 -84.3916 -1.3288
2 8 27 -2.1151 12.1507
2 8 30 88.2628 5.7161
2 8 33 23.5672 -9.7262
2 8 36 -55.1053 4.4072
2 8 39 -8.0509 -6.4413
2 8 42 20.3483 0.1558
2 8 48 -30.1280 -0.1880
2 8 51 -4.5535 -4.0967
2 8 54 15.5061 -7.3645
2 9 -52 -4.7086 10.4861
2 9 -49 19.4323 11.0078
2 9 -46 -29.8687 -6.9716
2 9 -43 6.5931 3.2605
2 9 -40 3.8772 -2.8127
2 9 -37 21.1821 -0.4449
2 9 -34 66.5332 -4.3682
2 9 -31 -82.8790 10.7177
2 9 -28 -0.2888 3.9653
2 9 -25 41.9501 3.5458
2 9 -22 32.1879 22.3188
2 9 -19 -90.6880 -12.2617
2 9 -16 -59.2375 2.4699
2 9 -13 61.9517 -11.4489
2 9 -10 23.8608 -24.6205
2 9 -7 -171.0963 -17.5140
2 9 -4 -111.6918 -19.9944
2 9 -1 219.2022 -11.1581
2 9 2 49.4819 -19.2047
2 9 5 -167.2203 17.4120
2 9 8 17.3962 -14.1532
2 9 11 187.8923 16.1275
2 9 14 185.5656 11.4674
2 9 17 -169.0118 -1.3629
2 9 20 -34.8132 12.9694
2 9 23 92.5442 6.7768
2 9 26 -108.0691 -2.6296
2 9 29 -63.6223 7.2172
2 9 32 -8.0678 3.5629
2 9 35 109.6704 0.3872
2 9 38 -2.8101 -1.6533
2 9 41 -14.7849 12.9412
2 9 47 25.3625 1.8930
2 9 50 -21.7113 -6.2625
2 9 53 -17.1960 -2.0101
2 10 -53 -17.9585 -3.7570
2 10 -50 -32.3223 -8.4884
2 10 -47 30.5653 1.6366
2 10 -44 -11.5821 -9.2636
2 10 -41 12.7043 7.1849
2 10 -38 -15.8832 -9.5025
2 10 -35 25.3017 5.1467
2 10 -32 -8.8516 -27.2554
2 10 -29 16.5043 11.6493
2 10 -26 28.1311 -40.7684
2 10 -23 -15.7296 20.0668
2 10 -20 19.8052 -19.3713
2 10 -17 27.9891 29.6025
2 10 -14 -33.3003 12.2791
2 10 -11 82.1781 44.8855
2 10 -8 -93.0171 15.8945
2 10 -5 -114.0621 35.0691
2 10 -2 -25.3922 3.7160
2 10 1 67.2670 9.3651
2 10 4 -37.1552 -20.5744
2 10 7 -147.3384 6.6845
2 10 10 43.9995 -37.6523
2 10 13 26.0349 18.8773
2 10 16 47.8850 -30.1045
2 10 19 4.0794 20.8229
2 10 22 -12.7399 -21.5526
2 10 25 1.6524 14.0847
2 10 28 -75.2198 -21.9853
2 10 31 5.6455 1.5741
2 10 34 2.8119 -17.4978
2 10 37 -2.6580 -6.6720
2 10 40 -2.7827 -4.4547
2 10 46 36.9624 1.4841
2 10 49 7.3738 7.9291
2 10 52 -16.8629 14.3320
2 11 -51 -30.6719 -2.1197
2 11 -48 17.2606 8.2694
2 11 -45 9.9793 -9.3713
2 11 -42 16.2895 7.6301
2 11 -39 16.0579 -10.2804
2 11 -36 -45.6413 3.0624
2 11 -33 -14.1325 -3.9330
2 11 -30 -19.1072 10.1274
2 11 -27 -25.7520 6.1067
2 11 -24 -78.1004 -3.5641
2 11 -21 31.3911 8.7591
2 11 -18 32.7713 -22.6968
2 11 -15 -58.9268 -26.0888
2 11 -12 -22.4566 -19.1546
2 11 -9 42.4056 -45.7979
2 11 -6 -77.0818 -12.9264
2 11 -3 -129.9490 -22.7692
2 11 0 -16.7721 8.5980
2 11 3 6.6043 -6.9962
2 11 6 -8.4648 40.7750
2 11 9 -101.4831 4.4146
2 11 12 -61.8197 34.5833
2 11 15 11.4809 19.5944
2 11 18 9.6674 15.9832
2 11 21 44.5808 10.1211
2 11 24 -75.4077 17.2170
2 11 27 64.5926 1.9251
2 11 30 -12.3427 8.6641
2 11 33 -51.6708 4.6389
2 11 36 -2.3731 1.9520
2 11 39 45.5632 -2.1529
2 11 45 -11.1003 -17.9721
2 11 48 -17.5269 -1.5600
2 11 51 55.0747 -14.2513
2 12 -49 -11.6902 8.7721
2 12 -46 1.5657 11.2366
2 12 -43 21.4457 -2.9045
2 12 -40 9.7796 24.7549
2 12 -37 -8.8879 2.1364
2 12 -34 -23.8143 12.0400
2 12 -31 2.6532 -5.6966
2 12 -28 -1.2141 10.5587
2 12 -25 40.6246 -2.9024
2 12 -22 -48.2959 -1.6932
2 12 -19 -1.3974 29.1007
2 12 -16 36.8676 -6.3259
2 12 -13 -35.9975 36.0671
2 12 -10 0.0871 9.0338
2 12 -7 16.8454 5.2341
2 12 -4 -36.0016 -2.7244
2 12 -1 -38.7879 -20.9920
2 12 2 24.0005 -22.4118
2 12 5 -53.0097 -39.9003
2 12 8 -36.6617 -11.0072
2 12 11 -40.7449 -34.2897
2 12 14 25.6772 -4.8485
2 12 17 -6.8599 -0.7350
2 12 20 1.5814 -11.6273
2 12 23 9.8563 9.9969
2 12 26 42.6041 -8.3073
2 12 29 -18.0187 2.3998
2 12 32 30.1577 -1.4779
2 12 35 1.3201 4.9680
2 12 38 24.9947 1.4109
2 12 41 8.4266 11.2214
2 12 44 -26.3200 13.9963
2 12 47 8.0800 -0.8492
2 13 -44 -11.6568 -13.9218
2 13 -41 15.7325 -11.5966
2 13 -38 17.9924 -0.9606
2 13 -35 -5.5997 -5.6757
2 13 -32 -35.7467 4.6572
2 13 -29 -3.1736 -4.1773
2 13 -26 54.4092 16.4723
2 13 -23 -24.5001 -12.9553
2 13 -20 0.3606 18.4183
2 13 -17 -39.0948 -15.2859
2 13 -14 74.3413 13.7276
2 13 -11 2.6260 -7.8636
2 13 -8 -52.8787 18.4293
2 13 -5 -3.3163 2.0348
2 13 -2 25.8274 24.4185
2 13 1 -0.3808 10.4438
2 13 4 6.8025 19.9244
2 13 7 -13.2232 4.7318
2 13 10 -6.6303 15.0820
2 13 13 -13.7624 -11.5437
2 13 16 -30.2667 13.3256
2 13 19 -22.0563 -17.6079
2 13 22 63.6001 8.9900
2 13 25 52.6003 -18.7028
2 13 28 -2.7980 4.6027
2 13 31 -13.0877 -16.6983
2 13 34 5.1422 7.1003
2 13 37 -26.0428 -14.4911
2 13 40 4.4870 -1.4442
2 13 43 22.8167 -3.5236
2 13 46 -11.3417 -9.8853
2 14 -42 -13.7875 -0.8011
2 14 -39 -25.0255 -0.5892
2 14 -36 -17.3098 2.2279
2 14 -33 12.5134 -9.8504
2 14 -30 -8.8065 0.4455
2 14 -27 -19.0835 -4.8676
2 14 -24 -20.4430 -5.5661
2 14 -21 -19.5588 12.2927
2 14 -18 15.2750 -3.2768
2 14 -15 19.7285 7.6269
2 14 -12 -1.1848 -2.3603
2 14 -9 87.0226 2.0597
2 14 -6 -52.1887 -15.0207
2 14 -3 -22.2553 0.6473
2 14 0 -17.6674 -9.7299
2 14 3 25.7176 -8.7854
2 14 6 6.9719 6.6576
2 14 9 3.8859 -1.4438
2 14 12 -50.3100 4.6465
2 14 15 -17.2861 10.6145
2 14 18 32.4218 3.5245
2 14 21 0.3213 2.4871
2 14 24 -18.2356 1.2871
2 14 27 37.7401 1.9231
2 14 30 55.5882 -14.2979
2 14 33 -11.6969 10.0740
2 14 36 -49.1432 -9.9518
2 14 39 -0.7054 9.2118
2 14 42 13.8669 -0.2654
2 15 -40 4.3099 -4.3469
2 15 -37 -5.4001 16.9802
2 15 -34 4.5040 2.0331
2 15 -31 -6.5336 7.4034
2 15 -28 12.7320 4.2061
2 15 -25 -25.5163 -5.0010
2 15 -22 11.5251 -0.5582
2 15 -19 11.5553 -1.0573
2 15 -16 -42.1657 4.4966
2 15 -13 -15.5793 -2.2323
2 15 -10 12.1250 13.3520
2 15 -7 24.3932 15.3389
2 15 -4 -37.1812 -3.8653
2 15 -1 -28.4906 27.1788
2 15 2 35.8691 -12.0549
2 15 5 36.5478 6.9312
2 15 8 -31.1924 -11.9004
2 15 11 -56.7737 -2.4793
2 15 14 86.6702 -17.9904
2 15 17 42.3894 1.0532
2 15 20 -35.0191 -7.1244
2 15 23 -13.4659 -5.1477
2 15 26 13.5182 9.6323
2 15 29 25.5080 -3.5558
2 15 32 -30.3702 -2.2581
2 15 35 -0.1255 8.4015
2 15 38 -22.6115 -5.4954
2 15 41 3.1365 -0.1396
2 16 -35 -24.1528 2.2322
2 16 -32 -36.8744 -14.5982
2 16 -29 -4.8691 9.6052
2 16 -26 4.1575 -4.7626
2 16 -23 -2.2695 12.8993
2 16 -20 -22.7083 -3.5111
2 16 -17 45.2043 16.5992
2 16 -14 -4.1218 -6.9945
2 16 -11 12.6728 8.4055
2 16 -8 -0.9491 -7.2093
2 16 -5 71.7816 8.2242
2 16 -2 -9.9631 -9.0958
2 16 1 31.5241 21.5910
2 16 4 -10.1846 -1.2267
2 16 7 -8.4625 20.5319
2 16 10 -19.7996 6.5563
2 16 13 19.7291 12.6691
2 16 16 -38.6117 -3.0933
2 16 19 8.4925 8.2182
2 16 22 9.8119 -18.1668
2 16 25 0.5977 -0.4218
2 16 28 10.8980 -16.0724
2 16 31 12.4509 -10.7870
2 16 34 -7.3552 -13.5491
2 16 37 -19.0652 -3.4568
2 17 -33 2.3160 5.7756
2 17 -30 50.9874 -9.7903
2 17 -27 -3.4319 -1.3020
2 17 -24 -12.1719 -3.1609
2 17 -21 -20.6237 -17.6483
2 17 -18 -15.1872 0.3280
2 17 -15 12.9160 -9.6228
2 17 -12 0.8437 1.2450
2 17 -9 2.9446 -0.3124
2 17 -6 14.4705 12.6648
2 17 -3 25.7636 -5.9536
2 17 0 -17.4207 8.2191
2 17 3 -17.3609 -3.1739
2 17 6 7.2981 -5.5029
2 17 9 12.7662 -2.9560
2 17 12 -30.3826 -1.5479
2 17 15 -5.7514 -6.4076
2 17 18 17.3951 8.9140
2 17 21 -9.1991 0.0419
2 17 24 -25.6820 9.4419
2 17 27 -17.1998 6.0935
2 17 30 20.2182 21.9086
2 17 33 -14.6950 -8.2826
2 18 -28 8.0714 6.4490
2 18 -25 7.0041 2.2088
2 18 -22 8.5695 10.3448
2 18 -19 2.4942 -4.0667
2 18 -16 -8.4718 10.8235
2 18 -13 -10.1389 -7.7652
2 18 -10 -11.7745 -0.0250
2 18 -7 20.9385 -8.6184
2 18 -4 16.1806 6.2003
2 18 -1 -14.8547 -12.5067
2 18 2 20.2635 16.8827
2 18 5 19.9020 -9.3750
2 18 8 -20.8478 13.3822
2 18 11 -13.3883 -2.4554
2 18 14 -5.7157 5.1470
2 18 17 18.0075 -5.0817
2 18 20 -33.8695 -1.1347
2 18 23 28.9528 -2.0712
2 18 26 11.1880 -10.0390
2 19 -20 -12.8119 -3.0867
2 19 -17 -25.3231 4.9321
2 19 -14 -12.0488 2.5718
2 19 -11 -2.5749 7.8606
2 19 -8 -16.1688 -3.0564
2 19 -5 -16.5173 15.0410
2 19 -2 11.5410 -4.0856
2 19 1 -28.1028 9.1890
2 19 4 -4.4102 1.5009
2 19 7 -11.9134 -0.2454
2 19 10 8.8839 1.2188
2 19 13 17.1592 3.5684
2 19 16 -16.2236 -4.8646
2 19 19 -27.0635 5.6514
2 19 22 -8.1504 -2.3176
2 20 -12 -19.9885 -6.5786
2 20 -9 -0.5098 -6.4498
2 20 -6 13.2058 1.3694
2 20 -3 -30.5506 5.1312
2 20 0 -1.4418 -3.8089
2 20 3 6.0581 7.0972
2 20 6 8.6484 0.8384
2 20 9 19.3483 -2.8131
2 20 12 -18.6165 4.3407
3 1 -61 -34.1510 -16.2865
3 1 -58 45.8121 -1.1664
3 1 -55 17.4297 -13.1259
3 1 -49 -85.4437 21.7548
3 1 -46 4.3313 -68.3062
3 1 -43 73.9782 63.7779
3 1 -40 -25.4039 -67.0092
3 1 -37 -80.1389 79.5957
3 1 -34 16.5857 -39.6040
3 1 -31 -61.1808 55.6517
3 1 -28 9.9232 -33.9260
3 1 -25 -197.3354 4.5644
3 1 -22 306.0055 -34.8212
3 1 -19 -177.2177 -15.2772
3 1 -16 -230.7977 -18.1327
3 1 -13 -335.0552 65.2356
3 1 -10 126.0864 -15.9577
3 1 -7 1066.5269 174.5253
3 1 -4 -477.7596 -30.9620
3 1 -1 -39.0806 177.4437
3 1 2 -128.1559 -88.7389
3 1 5 226.8657 90.4539
3 1 8 -838.0953 -142.1844
3 1 11 30.8840 2.3303
3 1 14 156.6770 -108.9673
3 1 17 499.5178 -18.6094
3 1 20 195.6494 -31.1593
3 1 23 -22.1930 1.2995
3 1 26 -35.3857 2.9344
3 1 29 -35.5208 30.9324
3 1 32 -157.2715 -20.5420
3 1 35 -28.2955 32.8818
3 1 38 102.7395 -42.1695
3 1 41 94.1205 26.5954
3 1 44 -67.4913 -44.2141
3 1 47 -85.9644 30.7254
3 1 50 58.7218 -28.3415
3 1 53 64.7699 24.8171
3 1 56 -37.0287 -5.4061
3 1 59 -28.8620 7.8686
3 2 -59 -3.9555 0.2770
3 2 -56 27.1362 4.8352
3 2 -53 87.3586 -6.1082
3 2 -50 -51.7530 9.9564
3 2 -47 4.6367 -3.6659
3 2 -44 32.3514 -0.7354
3 2 -41 47.5377 -5.9235
3 2 -38 -118.7564 6.9812
3 2 -35 -0.5045 -16.5627
3 2 -32 88.6891 16.3743
3 2 -29 -68.5585 9.1895
3 2 -26 77.5807 10.1890
3 2 -23 -168.8851 17.2603
3 2 -20 257.9548 16.3867
3 2 -17 -6.6057 -32.9110
3 2 -14 -380.6528 -0.6728
3 2 -11 288.0451 -69.2615
3 2 -8 225.0298 -41.0896
3 2 -5 89.2302 -62.3628
3 2 -2 -70.7782 7.9643
3 2 1 16.2444 -37.8796
3 2 4 331.8943 66.4293
3 2 7 92.3531 21.3833
3 2 10 12.6685 54.3753
3 2 13 423.4644 17.7262
3 2 16 439.1655 38.5229
3 2 19 25.2106 -32.4467
3 2 22 -172.5937 16.1756
3 2 25 -158.0481 -37.7798
3 2 28 169.7935 7.4793
3 2 31 -9.0491 -14.4689
3 2 34 2.3751 30.5306
3 2 37 -2.7624 -3.8495
3 2 40 76.1436 40.8126
3 2 43 10.8923 -2.2294
3 2 46 27.1340 13.5988
3 2 49 0.1126 -7.5403
3 2 52 53.1715 3.4107
3 2 55 -18.4928 -21.0026
3 2 58 -21.8690 13.9412
3 3 -60 -8.2746 11.6308
3 3 -57 -27.6184 -3.9016
3 3 -54 -17.7848 11.6651
3 3 -51 64.2132 2.8150
3 3 -48 -31.0363 18.1640
3 3 -45 -13.9870 23.1240
3 3 -42 -39.0385 20.5121
3 3 -39 52.9358 29.4531
3 3 -36 9.1948 36.7708
3 3 -33 -105.9871 2.2236
3 3 -30 118.4251 29.2255
3 3 -27 89.6271 -48.2764
3 3 -24 -75.7502 -4.2573
3 3 -21 -158.9279 -88.0295
3 3 -18 -52.6198 -12.7398
3 3 -15 143.8062 -74.5396
3 3 -12 -264.1947 9.9204
3 3 -9 -506.4439 -4.1706
3 3 -6 151.9532 7.4527
3 3 -3 -154.3296 30.8073
3 3 0 99.5176 -15.8806
3 3 3 131.5674 -13.0289
3 3 6 -12.2200 -36.0664
3 3 9 451.9964 -44.2401
3 3 12 -19.9761 -21.7238
3 3 15 135.7108 -23.7505
3 3 18 66.5729 43.2939
3 3 21 139.0895 13.5789
3 3 24 41.1134 78.9003
3 3 27 -144.1955 39.3370
3 3 30 128.3622 45.9070
3 3 33 -25.3241 37.6243
3 3 36 -66.0141 0.1988
3 3 39 -45.2952 15.5252
3 3 42 66.2467 -21.4905
3 3 45 51.2701 2.7266
3 3 48 5.4074 -25.5006
3 3 51 -47.7338 -4.9562
3 3 54 -15.3955 -13.9722
3 3 57 43.4900 -17.0593
3 3 60 33.2025 -4.1976
3 4 -58 3.4905 -4.8357
3 4 -55 -22.9285 -5.2996
3 4 -52 39.0989 -2.2132
3 4 -49 5.2588 -5.1841
3 4 -46 -14.4731 -0.3046
3 4 -43 11.3335 -19.5762
3 4 -40 -28.6282 -5.1163
3 4 -37 -56.3461 -3.6428
3 4 -34 30.3523 -12.0498
3 4 -31 -23.7473 23.4971
3 4 -28 3.6705 -7.3054
3 4 -25 67.1137 35.2283
3 4 -22 -178.9503 -9.1129
3 4 -19 87.1119 24.0402
3 4 -16 -25.8417 -15.8170
3 4 -13 283.8149 -4.2754
3 4 -10 -85.6841 -2.6738
3 4 -7 -57.8127 -13.6512
3 4 -4 -27.6602 17.5687
3 4 -1 256.6085 9.9472
3 4 2 -129.8622 27.1435
3 4 5 140.6535 25.9453
3 4 8 242.5192 13.9254
3 4 11 -80.7681 28.1339
3 4 14 42.4956 -25.1004
3 4 17 94.1952 17.4638
3 4 20 28.9287 -39.5284
3 4 23 -205.4183 -2.0095
3 4 26 -15.6032 -23.1338
3 4 29 130.0944 -6.8014
3 4 32 -34.0748 -10.4303
3 4 35 -81.8888 -8.8817
3 4 38 -7.7796 5.3887
3 4 41 -35.4846 -16.5906
3 4 44 12.0294 5.7890
3 4 47 9.6008 -6.9932
3 4 50 -17.3141 -3.3303
3 4 53 49.1608 7.3915
3 4 56 22.4643 -3.0739
3 4 59 -34.8975 6.3887
3 5 -56 28.3899 2.3803
3 5 -53 -4.2329 5.2273
3 5 -50 -11.9982 -9.1273
3 5 -47 23.3972 6.6820
3 5 -44 45.1934 5.9036
3 5 -41 -46.5259 6.1465
3 5 -38 -46.8804 16.7417
3 5 -35 76.5363 2.5639
3 5 -32 61.2534 13.3572
3 5 -29 -34.7029 -1.2682
3 5 -26 -181.0803 6.8942
3 5 -23 105.6654 -8.0730
3 5 -20 198.3621 -5.2759
3 5 -17 -132.8155 -3.6538
3 5 -14 -50.8333 -21.1152
3 5 -11 -308.9500 9.3261
3 5 -8 100.6415 -15.5007
3 5 -5 -381.8648 10.0746
3 5 -2 0.5498 12.5598
3 5 1 -248.2434 2.6481
3 5 4 104.1077 17.6907
3 5 7 -212.0063 -4.7140
3 5 10 213.5284 0.3306
3 5 13 34.1353 -20.7000
3 5 16 74.4519 -8.2110
3 5 19 -21.1418 -19.3323
3 5 22 -49.0208 -7.5555
3 5 25 -38.2592 11.3252
3 5 28 -45.1604 -5.1170
3 5 31 6.0774 27.5677
3 5 34 -72.7988 6.5501
3 5 37 63.1029 12.1576
3 5 40 68.5943 9.6080
3 5 43 -3.8235 -1.4102
3 5 46 -40.0162 -0.2941
3 5 49 -6.0315 -4.6973
3 5 52 8.6511 1.3463
3 5 55 -16.7066 -9.9643
3 5 58 4.4774 -0.8828
3 6 -57 -0.1306 4.7899
3 6 -54 6.6678 -4.8226
3 6 -51 9.1568 0.9567
3 6 -48 -28.4191 -10.7673
3 6 -45 0.2609 0.5820
3 6 -42 36.2953 3.7871
3 6 -39 27.4657 9.7934
3 6 -36 -69.9038 -5.5534
3 6 -33 -25.6317 40.1628
3 6 -30 71.8395 -12.6452
3 6 -27 87.5319 33.8945
3 6 -24 -44.3847 -1.6056
3 6 -21 -151.1086 13.8718
3 6 -18 138.0134 -18.4675
3 6 -15 168.1677 23.0497
3 6 -12 -32.7837 -26.8337
3 6 -9 -138.1894 13.1126
3 6 -6 168.3042 -3.8424
3 6 -3 93.5344 7.1603
3 6 0 -59.1370 -19.0569
3 6 3 -292.0596 26.4188
3 6 6 23.7676 -40.4907
3 6 9 87.5150 13.9747
3 6 12 -159.4218 -28.2632
3 6 15 -81.4114 1.3736
3 6 18 18.2638 -29.8864
3 6 21 99.0864 17.6320
3 6 24 38.9382 -25.9197
3 6 27 -50.4050 10.1936
3 6 30 -57.1977 -0.7297
3 6 33 90.8326 4.5131
3 6 36 -75.5215 -0.1482
3 6 39 -22.5426 18.4930
3 6 42 19.4648 -7.0179
3 6 45 32.3822 11.9303
3 6 48 23.2183 0.3844
3 6 51 -22.9904 5.5672
3 6 54 26.5678 -4.2130
3 6 57 -3.9828 -1.0508
3 7 -55 0.6891 -12.2718
3 7 -52 21.5380 1.9787
3 7 -49 43.2627 -15.6037
3 7 -46 -49.8320 2.7369
3 7 -43 -19.8043 -20.6787
3 7 -40 -5.8321 -0.1238
3 7 -37 17.3134 -22.8371
3 7 -34 -115.0119 -5.9302
3 7 -31 -58.7414 -16.0977
3 7 -28 4.8778 1.9437
3 7 -25 -13.1413 -2.9123
3 7 -22 -139.1196 8.8298
3 7 -19 -24.7521 14.4183
3 7 -16 197.8586 13.7803
3 7 -13 21.1631 5.3378
3 7 -10 -52.7959 27.8803
3 7 -7 -87.6184 -13.0166
3 7 -4 123.4708 36.8835
3 7 -1 45.7032 -9.8237
3 7 2 -177.5543 38.4009
3 7 5 9.5467 -7.3839
3 7 8 -25.6241 40.5436
3 7 11 84.6654 -17.0611
3 7 14 -165.8365 21.2776
3 7 17 95.0465 -10.4678
3 7 20 103.2542 -4.0427
3 7 23 -30.4799 -10.3739
3 7 26 -62.3467 1.4317
3 7 29 36.1423 -17.9330
3 7 32 28.9739 4.1748
3 7 35 37.4737 -8.7491
3 7 38 -62.3987 -3.2844
3 7 41 -34.4315 -10.5101
3 7 44 38.2894 3.8220
3 7 47 -15.2791 -18.1019
3 7 50 -12.1077 4.4020
3 7 53 11.9908 -13.6595
3 7 56 51.6003 8.6049
3 8 -53 -5.1456 3.1631
3 8 -50 42.3898 -6.1105
3 8 -47 -11.7769 -2.9833
3 8 -44 -1.8131 -1.8447
3 8 -41 -17.7851 -4.2551
3 8 -38 67.4599 5.0812
3 8 -35 -2.6921 -4.0727
3 8 -32 20.5510 18.3133
3 8 -29 -102.2038 -10.8969
3 8 -26 41.3223 15.5525
3 8 -23 107.0238 -9.8824
3 8 -20 -92.0207 -4.8666
3 8 -17 -88.7851 -5.8989
3 8 -14 23.9623 -3.6377
3 8 -11 120.4357 2.4386
3 8 -8 -27.4448 3.9742
3 8 -5 -5.4219 19.9664
3 8 -2 154.0982 7.9493
3 8 1 -5.9795 14.4125
3 8 4 13.7447 11.6167
3 8 7 111.1908 -3.4192
3 8 10 -51.9480 -0.4241
3 8 13 43.7986 -13.5308
3 8 16 95.5565 -9.1785
3 8 19 77.6058 -20.0251
3 8 22 -48.2079 -5.0186
3 8 25 68.6902 -13.9066
3 8 28 -41.4284 -4.1800
3 8 31 -26.1915 1.0854
3 8 34 36.4518 -2.6620
3 8 37 37.4955 4.2148
3 8 40 7.2419 -0.1226
3 8 43 11.2295 1.3876
3 8 46 -17.8629 -5.3777
3 8 49 22.3437 8.2970
3 8 52 -14.7626 -4.7899
3 8 55 17.2716 0.4679
3 9 -51 -19.1121 2.2746
3 9 -48 19.5299 6.7519
3 9 -45 -13.6887 -7.0382
3 9 -42 -0.4566 6.6950
3 9 -39 -35.4100 -11.8398
3 9 -36 1.4767 -16.2238
3 9 -33 -34.1897 -1.4904
3 9 -30 24.1195 -37.2202
3 9 -27 -31.2784 -0.1702
3 9 -24 28.6751 -22.9870
3 9 -21 34.8845 0.2920
3 9 -18 -50.5772 -6.2216
3 9 -15 9.6091 6.8073
3 9 -12 44.7258 3.3940
3 9 -9 29.7280 -6.5782
3 9 -6 32.9467 9.8283
3 9 -3 -25.3237 -16.6915
3 9 0 144.0964 4.5644
3 9 3 -27.5122 1.0695
3 9 6 -9.1248 -0.0250
3 9 9 -18.5609 22.5439
3 9 12 137.9968 5.0237
3 9 15 -114.1443 24.1436
3 9 18 -9.6080 7.3449
3 9 21 14.3026 17.4928
3 9 24 -2.3114 1.2774
3 9 27 -10.2565 3.6604
3 9 30 -29.9248 0.5501
3 9 33 11.3271 -9.3255
3 9 36 40.5507 2.5008
3 9 39 -39.8641 -12.2596
3 9 45 15.8285 -5.3348
3 9 48 13.9224 0.2484
3 9 51 20.4307 4.1833
3 10 -49 12.0715 6.2077
3 10 -46 -23.0076 -1.9111
3 10 -43 -3.8062 3.5755
3 10 -40 26.3990 11.2686
3 10 -37 -13.2795 -18.0310
3 10 -34 -44.8190 17.4350
3 10 -31 1.6400 -16.8642
3 10 -28 30.3292 11.7527
3 10 -25 -28.9372 -17.3212
3 10 -22 -6.9401 7.2064
3 10 -19 -15.6833 -12.9157
3 10 -16 69.8878 -3.6828
3 10 -13 -124.3418 5.5880
3 10 -10 51.0253 -6.8318
3 10 -7 -24.3350 7.2830
3 10 -4 32.0827 10.7152
3 10 -1 -20.0108 -4.4639
3 10 2 -57.6591 17.9843
3 10 5 -109.7302 -9.7267
3 10 8 136.9092 15.3340
3 10 11 -37.2163 -16.4506
3 10 14 -36.9072 12.3753
3 10 17 -7.2102 -13.8950
3 10 20 -20.6760 2.7034
3 10 23 -59.9495 -1.8261
3 10 26 -5.4700 -2.6854
3 10 29 -5.2829 4.8109
3 10 32 33.9669 -0.4443
3 10 35 21.3923 0.5596
3 10 38 26.8046 3.8274
3 10 44 -43.2538 3.1677
3 10 47 58.6063 2.3341
3 10 50 -17.6487 -2.9802
3 11 -47 -10.6458 11.6776
3 11 -44 -5.3882 -13.9858
3 11 -41 71.2880 26.4722
3 11 -38 20.3357 -13.6928
3 11 -35 43.0924 18.5226
3 11 -32 -80.0071 -7.4540
3 11 -29 27.8434 1.3135
3 11 -26 22.7424 -4.4920
3 11 -23 21.2483 -14.0492
3 11 -20 -52.2021 -6.5933
3 11 -17 -52.0758 -15.4169
3 11 -14 12.9900 -14.9799
3 11 -11 15.9249 -2.5324
3 11 -8 -74.7226 -27.5800
3 11 -5 88.8647 16.2283
3 11 -2 17.2340 -33.6042
3 11 1 23.8096 24.2130
3 11 4 15.1780 -27.8484
3 11 7 -39.7048 21.2753
3 11 10 -91.0465 -11.6555
3 11 13 33.4429 10.7482
3 11 16 16.4249 4.1593
3 11 19 -19.7248 6.1320
3 11 22 -55.5247 8.4872
3 11 25 -25.9621 7.3615
3 11 28 17.3054 3.5984
3 11 31 -30.0571 10.0868
3 11 34 -16.4614 -4.2298
3 11 37 1.6305 6.9583
3 11 43 -8.2815 5.1655
3 11 46 -5.8405 -6.6510
3 11 49 -14.8866 4.9222
3 12 -45 -12.8284 -0.6087
3 12 -42 -25.6519 4.4319
3 12 -39 17.5614 -0.9113
3 12 -36 19.5627 -12.2938
3 12 -33 12.3575 -2.1171
3 12 -30 -66.0190 -12.3935
3 12 -27 28.1864 -3.4681
3 12 -24 31.2522 -3.2177
3 12 -21 24.3043 -3.4699
3 12 -18 -58.6017 5.0958
3 12 -15 -11.4887 -8.8192
3 12 -12 74.7268 18.3716
3 12 -9 -2.0977 -14.3807
3 12 -6 -29.5589 17.7027
3 12 -3 -8.4125 -5.9597
3 12 0 108.9681 4.8965
3 12 3 -95.7438 1.3393
3 12 6 -34.9487 4.5138
3 12 9 11.3906 0.6855
3 12 12 21.0537 5.2999
3 12 15 8.4486 4.6085
3 12 18 -44.2710 4.2143
3 12 21 57.3687 0.1517
3 12 24 -7.8104 8.4409
3 12 27 -28.4785 -8.2436
3 12 30 11.3418 0.1136
3 12 33 20.1992 -4.0524
3 12 36 15.7972 -8.5847
3 12 39 3.3223 -8.7261
3 12 42 -49.1702 -5.1361
3 12 45 41.7888 -5.2594
3 13 -43 -9.8190 -7.5259
3 13 -40 6.8259 9.6769
3 13 -37 6.8812 4.6786
3 13 -34 18.5572 12.1639
3 13 -31 -11.2682 7.2886
3 13 -28 -23.1585 7.7010
3 13 -25 -45.6224 -2.7734
3 13 -22 -14.7798 -0.3572
3 13 -19 6.0408 -9.8208
3 13 -16 -41.4097 -14.3726
3 13 -13 24.2353 -9.9204
3 13 -10 -18.6599 -11.6676
3 13 -7 -40.1399 -12.7322
3 13 -4 -76.1305 -3.8581
3 13 -1 65.6900 -6.1977
3 13 2 10.7077 -5.6795
3 13 5 -39.8876 -1.6391
3 13 8 -41.8951 -2.8496
3 13 11 -20.0183 -4.5162
3 13 14 -27.3736 -0.1738
3 13 17 3.8416 -1.8100
3 13 20 14.9647 2.4449
3 13 23 47.4846 2.5041
3 13 26 -16.0751 8.4607
3 13 29 10.5478 7.5997
3 13 32 -7.0537 11.7655
3 13 35 42.9410 9.9753
3 13 38 -6.7984 7.9280
3 13 41 15.7838 4.2049
3 13 44 20.7714 6.9273
3 14 -41 13.4826 -5.6800
3 14 -38 -22.9772 7.3007
3 14 -35 7.3275 -3.4882
3 14 -32 34.7082 -3.7414
3 14 -29 11.4643 0.6957
3 14 -26 -36.7560 -3.7560
3 14 -23 -23.2513 -1.3233
3 14 -20 62.6553 -2.2795
3 14 -17 -1.5446 5.2458
3 14 -14 -61.4450 -9.7617
3 14 -11 11.5145 -1.1376
3 14 -8 42.3281 -10.9689
3 14 -5 -6.0025 -13.8000
3 14 -2 -56.2419 -14.6038
3 14 1 4.1397 -9.1278
3 14 4 53.2444 -15.0131
3 14 7 -59.3447 -0.6983
3 14 10 -40.9493 1.9272
3 14 13 -8.2112 7.4999
3 14 16 54.8984 12.4712
3 14 19 -17.6447 17.0623
3 14 22 -27.5761 6.0853
3 14 25 -5.4198 15.0886
3 14 28 36.5198 5.9402
3 14 31 13.2509 6.0296
3 14 34 -50.1271 -2.7321
3 14 37 1.3310 -0.8078
3 14 40 -33.1129 -1.9308
3 15 -39 -9.5179 8.3935
3 15 -36 13.9572 0.8032
3 15 -33 -1.7779 5.2406
3 15 -30 9.8729 3.3232
3 15 -27 -23.9564 2.7139
3 15 -24 -1.9767 6.9324
3 15 -21 -33.8676 1.4093
3 15 -18 -5.9536 9.4917
3 15 -15 -5.3521 -2.2433
3 15 -12 -32.4710 14.1068
3 15 -9 64.7495 -4.3319
3 15 -6 -26.9553 13.0900
3 15 -3 -6.3176 -4.1918
3 15 0 47.4333 -0.9137
3 15 3 8.6647 -2.3646
3 15 6 -29.9255 -9.7334
3 15 9 -24.6427 -8.7558
3 15 12 17.9425 -7.2646
3 15 15 -17.6095 -9.6093
3 15 18 -4.9158 -5.2800
3 15 21 -7.9611 -6.9990
3 15 24 17.0913 2.1087
3 15 27 -19.9627 -13.5610
3 15 30 -14.2409 11.4438
3 15 33 26.9518 -6.3988
3 15 36 1.6342 0.7298
3 15 39 -3.9066 4.2240
3 16 -34 10.3188 11.2853
3 16 -31 0.9179 -1.9397
3 16 -28 14.4255 10.6153
3 16 -25 -9.2261 1.4648
3 16 -22 6.3125 4.0522
3 16 -19 -15.1208 2.8678
3 16 -16 -6.0517 -1.5990
3 16 -13 55.8349 -8.0942
3 16 -10 -0.3432 -3.4148
3 16 -7 17.1876 -11.5432
3 16 -4 18.9470 1.9345
3 16 -1 19.8779 -7.6911
3 16 2 -45.0060 10.1422
3 16 5 -41.5730 -7.1527
3 16 8 22.0051 10.6551
3 16 11 -42.1334 -4.0268
3 16 14 -20.2017 1.2221
3 16 17 -22.9245 2.3979
3 16 20 -3.9454 -2.6358
3 16 23 42.1402 5.9596
3 16 26 -14.2323 1.6722
3 16 29 -25.8515 4.9959
3 16 32 27.8874 0.1852
3 16 35 -8.0312 4.7382
3 17 -29 9.0263 -5.2034
3 17 -26 38.6731 -7.4286
3 17 -23 18.4817 -4.9325
3 17 -20 -1.3163 -0.1146
3 17 -17 -13.7985 9.0526
3 17 -14 -22.6156 -0.6256
3 17 -11 -10.1328 14.0423
3 17 -8 17.1044 -3.4440
3 17 -5 -3.2484 10.1252
3 17 -2 1.8562 -16.0792
3 17 1 -24.5560 5.1732
3 17 4 -3.4267 -19.4898
3 17 7 -17.3869 1.3843
3 17 10 25.0869 -11.9188
3 17 13 19.6344 5.5705
3 17 16 -8.2751 -1.5718
3 17 19 24.5726 5.6260
3 17 22 -9.0618 2.6908
3 17 25 21.4843 3.1235
3 17 28 5.5640 -0.0183
3 18 -24 -2.4415 2.8323
3 18 -21 9.9335 -2.0802
3 18 -18 -23.1019 5.2466
3 18 -15 -17.6298 -8.8127
3 18 -12 -28.7220 -3.7527
3 18 -9 36.8882 -2.9162
3 18 -6 -7.0445 -1.8136
3 18 -3 -11.8168 -6.1669
3 18 0 -16.6446 7.4486
3 18 3 11.3617 -3.3861
3 18 6 -35.0093 5.7360
3 18 9 25.4532 1.7762
3 18 12 -25.6018 2.6664
3 18 15 -19.1480 -4.2614
3 18 18 -7.0291 1.4825
3 18 21 -30.4645 -3.9425
3 18 24 -1.0687 2.5027
3 19 -16 5.2998 5.6804
3 19 -13 8.9378 1.1516
3 19 -10 -24.0461 -0.1029
3 19 -7 -12.3340 0.8015
3 19 -4 -16.0211 -0.7005
3 19 -1 8.4325 -6.9046
3 19 2 -12.2400 2.1934
3 19 5 10.4545 -5.8405
3 19 8 -2.6876 3.2879
3 19 11 -4.7689 1.1258
3 19 14 -29.8857 2.7568
3 19 17 9.7932 -2.0724
4 1 -60 9.2923 -12.4470
4 1 -57 27.9390 5.9003
4 1 -54 13.4932 3.8276
4 1 -48 -31.1554 48.5231
4 1 -45 60.6702 -36.7667
4 1 -42 27.0389 68.6800
4 1 -39 -64.1666 -12.9786
4 1 -36 -66.7656 59.9713
4 1 -33 96.3364 4.9512
4 1 -30 192.0959 63.5837
4 1 -27 -3.7473 11.8943
4 1 -24 -124.4667 30.5243
4 1 -21 30.9855 25.9745
4 1 -18 -100.2911 -12.6402
4 1 -15 41.4197 -24.3262
4 1 -12 -360.9392 7.6835
4 1 -9 128.3688 -105.2525
4 1 -6 78.3112 14.0032
4 1 -3 275.6161 -110.4663
4 1 0 -410.7067 6.2781
4 1 3 113.8448 -99.1819
4 1 6 -208.3632 21.9827
4 1 9 350.7520 -76.5551
4 1 12 -173.0817 -11.2050
4 1 15 457.3258 -14.9744
4 1 18 167.9629 -38.5397
4 1 21 -58.4173 11.5969
4 1 24 -41.0165 6.0713
4 1 27 79.6150 7.2713
4 1 30 210.8692 45.3574
4 1 33 -5.7951 25.1463
4 1 36 14.1874 51.0033
4 1 39 40.4014 19.0889
4 1 42 16.7878 50.6745
4 1 45 -32.0954 7.5809
4 1 48 -3.4987 27.5684
4 1 51 24.3635 18.4577
4 1 54 8.1105 -2.9955
4 1 57 -47.2387 8.2725
4 1 60 4.2774 -0.3240
4 2 -58 -0.2372 -17.3319
4 2 -55 -6.3815 25.3525
4 2 -49 23.8767 25.7215
4 2 -46 25.7514 -36.2816
4 2 -43 -19.2074 14.2020
4 2 -40 -38.7041 -24.6869
4 2 -37 128.8070 4.3505
4 2 -34 -14.7666 -8.1254
4 2 -31 -24.8738 5.4457
4 2 -28 -43.0318 7.9541
4 2 -25 258.7964 22.9825
4 2 -22 215.7847 -11.2540
4 2 -19 -457.4236 50.8466
4 2 -16 -82.8224 -56.6619
4 2 -13 338.1618 64.0088
4 2 -10 814.1208 -65.1324
4 2 -7 -31.4857 64.2875
4 2 -4 -358.6623 -35.4456
4 2 -1 44.6370 61.2100
4 2 2 252.0691 -15.1760
4 2 5 -589.7911 29.6324
4 2 8 -241.4230 -6.3602
4 2 11 -38.8184 -16.3075
4 2 14 89.2944 -21.7427
4 2 17 -203.9349 -7.7675
4 2 20 65.7130 -46.1722
4 2 23 101.8571 23.9168
4 2 26 39.4703 -42.6965
4 2 29 -177.9557 33.1169
4 2 32 86.1492 -31.3044
4 2 35 61.4686 29.5029
4 2 38 18.8436 -25.8801
4 2 41 -41.4056 11.3861
4 2 44 -16.5241 -10.8039
4 2 47 41.2081 -4.5337
4 2 50 -0.6866 10.1158
4 2 53 -17.7215 -1.5175
4 2 56 4.1924 8.1303
4 2 59 -7.1235 14.6508
4 3 -59 8.6139 -4.9299
4 3 -56 -34.8368 -1.9831
4 3 -53 -31.1456 -2.1473
4 3 -50 -2.7776 -9.2662
4 3 -47 48.3920 9.8424
4 3 -44 -14.6538 -13.9842
4 3 -41 -1.8025 -5.3495
4 3 -38 -4.1097 -5.9945
4 3 -35 10.2560 -29.3791
4 3 -32 -0.1491 -4.3163
4 3 -29 -62.3969 -53.2073
4 3 -26 41.5201 18.8701
4 3 -23 31.3312 -54.7709
4 3 -20 39.4359 59.7785
4 3 -17 15.8633 -14.5231
4 3 -14 -192.5284 62.7242
4 3 -11 19.5957 24.6697
4 3 -8 -379.1071 24.9744
4 3 -5 93.2796 4.8369
4 3 -2 447.0649 -8.3683
4 3 1 152.0686 -30.0984
4 3 4 43.4250 -10.5064
4 3 7 77.7007 -33.0972
4 3 10 247.3899 29.7435
4 3 13 -22.2982 -35.9093
4 3 16 -174.5984 76.6315
4 3 19 -83.6417 -45.5596
4 3 22 229.9088 58.9037
4 3 25 16.6617 -37.0297
4 3 28 -75.8500 8.3962
4 3 31 -85.2439 -30.0453
4 3 34 111.4408 -7.2533
4 3 37 17.5612 -16.8287
4 3 40 -52.4083 -3.6433
4 3 43 -23.4165 9.5961
4 3 46 56.5830 -1.4900
4 3 49 5.5590 7.2797
4 3 52 -17.5318 19.0480
4 3 55 -30.0308 -9.7938
4 3 58 7.0297 27.2294
4 4 -57 -5.4664 -7.7738
4 4 -54 -2.7718 11.9345
4 4 -51 -16.4874 -18.6575
4 4 -48 -21.5669 3.4464
4 4 -45 67.0864 -16.0398
4 4 -42 -27.3070 -6.5167
4 4 -39 5.9790 -15.0500
4 4 -36 -9.9873 -12.3191
4 4 -33 63.9680 16.2538
4 4 -30 24.7072 -20.8532
4 4 -27 -141.1988 42.6585
4 4 -24 -66.0039 0.7669
4 4 -21 117.6352 8.0089
4 4 -18 -105.7270 29.6335
4 4 -15 1.6788 -28.0763
4 4 -12 -191.8393 15.5854
4 4 -9 133.5974 -25.5512
4 4 -6 50.7300 19.9304
4 4 -3 -173.0785 -17.7769
4 4 0 70.4842 36.7071
4 4 3 344.3819 20.1699
4 4 6 -9.4930 -3.9460
4 4 9 -115.2414 52.2920
4 4 12 -36.9366 -34.2318
4 4 15 82.9473 13.9604
4 4 18 3.1273 -17.5525
4 4 21 -172.6459 -19.0212
4 4 24 -78.2062 -13.2616
4 4 27 119.3577 -8.1115
4 4 30 -28.3233 2.2201
4 4 33 -33.6554 -21.0559
4 4 36 7.9148 25.9207
4 4 39 47.7503 -20.1932
4 4 42 48.4708 1.1887
4 4 45 -66.8887 14.0910
4 4 48 22.4003 -15.3686
4 4 51 16.9876 13.0907
4 4 54 -9.7865 -5.7005
4 4 57 -33.2480 -2.9471
4 5 -55 -11.5755 1.9474
4 5 -52 23.5216 10.0326
4 5 -49 -75.2178 7.1001
4 5 -46 -15.0238 8.0533
4 5 -43 14.0772 -2.6089
4 5 -40 2.1584 13.8533
4 5 -37 -39.0768 -10.3127
4 5 -34 0.8789 -10.2065
4 5 -31 -79.4283 0.5967
4 5 -28 130.6245 -34.1493
4 5 -25 -3.2335 -13.8918
4 5 -22 -93.7382 -18.2556
4 5 -19 -6.5020 -21.0892
4 5 -16 50.0156 -13.3211
4 5 -13 -125.3373 -3.9615
4 5 -10 87.1222 -9.2966
4 5 -7 314.8659 -17.2968
4 5 -4 -343.6601 5.3769
4 5 -1 -120.6907 -29.3603
4 5 2 33.9426 -6.6472
4 5 5 257.6423 0.3444
4 5 8 -338.9337 -15.7403
4 5 11 -124.5019 18.3273
4 5 14 180.8430 10.2624
4 5 17 -61.7971 14.1124
4 5 20 -100.7447 15.9895
4 5 23 16.5426 24.8909
4 5 26 -46.9934 5.7612
4 5 29 100.4144 15.4983
4 5 32 -156.5256 15.9443
4 5 35 18.9243 -4.4528
4 5 38 -18.8898 11.1332
4 5 41 14.0143 3.0648
4 5 44 -32.2103 -7.5313
4 5 47 -31.4189 0.8208
4 5 50 -6.7601 3.2324
4 5 53 35.2535 -2.3601
4 5 56 -26.4671 10.9683
4 6 -56 -8.8863 8.0789
4 6 -53 1.1161 -1.4352
4 6 -50 23.8341 -4.5373
4 6 -47 -17.5063 -0.7785
4 6 -44 -31.5076 8.7873
4 6 -41 -22.8276 -8.8164
4 6 -38 42.9089 5.9168
4 6 -35 -54.9939 3.5448
4 6 -32 -56.8753 -6.6794
4 6 -29 -45.7536 -0.2084
4 6 -26 20.0026 8.5660
4 6 -23 -84.1718 -9.5263
4 6 -20 36.4506 6.8639
4 6 -17 16.7698 8.3086
4 6 -14 81.0324 -4.9158
4 6 -11 -79.6815 1.8257
4 6 -8 -169.0197 12.5131
4 6 -5 108.7817 -11.7950
4 6 -2 62.5006 2.2835
4 6 1 11.8832 7.2369
4 6 4 23.8321 -16.0116
4 6 7 44.2561 -0.2353
4 6 10 170.1699 -0.3437
4 6 13 -13.9741 -10.1872
4 6 16 -58.4907 -5.8875
4 6 19 40.9551 10.3999
4 6 22 23.5267 -14.6368
4 6 25 -27.6814 1.6850
4 6 28 -64.7162 5.9114
4 6 31 7.5953 -11.2977
4 6 34 54.1047 3.4833
4 6 37 -7.6900 5.5847
4 6 40 -12.0464 -7.1994
4 6 43 29.4399 6.8404
4 6 46 2.4818 6.9691
4 6 49 -11.4570 -4.2067
4 6 52 -2.0772 1.7024
4 6 55 -12.0727 13.6493
4 7 -54 -29.3155 0.7786
4 7 -51 14.2278 9.0237
4 7 -48 4.3259 -9.4583
4 7 -45 10.1423 8.0756
4 7 -42 1.7868 -13.4045
4 7 -39 -20.4083 13.5626
4 7 -36 10.1345 -12.1419
4 7 -33 23.6739 21.3661
4 7 -30 -55.0303 -8.3978
4 7 -27 -31.9082 22.6051
4 7 -24 39.7786 -15.1826
4 7 -21 -78.5924 15.5685
4 7 -18 15.8617 -28.4340
4 7 -15 7.5287 12.2952
4 7 -12 113.3651 -33.7673
4 7 -9 -84.6048 12.4384
4 7 -6 -20.3275 -24.6582
4 7 -3 35.9427 15.2818
4 7 0 98.9288 -14.4057
4 7 3 -89.6515 13.7686
4 7 6 179.7308 -15.2183
4 7 9 81.8150 9.3247
4 7 12 -5.5318 -18.6913
4 7 15 -25.0801 10.5361
4 7 18 -52.7241 -16.3516
4 7 21 19.1136 18.3294
4 7 24 -32.7622 -11.3973
4 7 27 -36.8029 22.2973
4 7 30 76.7339 -5.1249
4 7 33 -64.0733 12.1496
4 7 36 51.5708 1.3582
4 7 39 -36.1303 2.4104
4 7 42 17.8748 2.5377
4 7 45 23.2734 1.8827
4 7 48 -6.7960 7.4721
4 7 51 -0.0556 1.8382
4 7 54 -4.7072 3.5937
4 8 -52 -46.0579 -2.3929
4 8 -49 -21.6688 -6.9598
4 8 -46 17.1731 12.2213
4 8 -43 63.7038 -2.4062
4 8 -40 -63.5507 8.7110
4 8 -37 -49.5028 -3.5035
4 8 -34 55.7800 10.3823
4 8 -31 14.7197 -15.9666
4 8 -28 -29.7534 8.8531
4 8 -25 -70.3512 -25.3111
4 8 -22 -22.5547 9.4613
4 8 -19 52.7374 -31.2028
4 8 -16 -144.5472 13.4097
4 8 -13 34.9235 -25.9989
4 8 -10 45.4047 13.6613
4 8 -7 117.8112 -17.2857
4 8 -4 -158.7932 17.2609
4 8 -1 -122.3172 -18.0454
4 8 2 75.8247 24.4860
4 8 5 113.3513 -17.9347
4 8 8 -102.7982 23.5540
4 8 11 7.7106 -13.9602
4 8 14 52.2099 27.6375
4 8 17 136.0443 -21.4464
4 8 20 -72.0214 29.9545
4 8 23 -72.4074 -18.8428
4 8 26 134.3824 17.1818
4 8 29 7.3050 -8.3704
4 8 32 -10.2571 8.7565
4 8 35 86.7685 -6.1561
4 8 38 102.1698 7.0411
4 8 41 -44.0874 -2.5724
4 8 44 -25.5070 -0.9089
4 8 47 2.7617 -3.6722
4 8 50 16.0531 1.3313
4 8 53 23.6974 -0.1541
4 9 -50 27.6547 0.7711
4 9 -47 -10.9879 -1.6075
4 9 -44 -7.4642 2.4964
4 9 -41 36.9089 -3.5066
4 9 -38 -6.2030 -4.2848
4 9 -35 -11.9770 10.8834
4 9 -32 -49.1295 4.8897
4 9 -29 10.8553 10.3239
4 9 -26 8.6760 19.3805
4 9 -23 -34.5037 7.4262
4 9 -20 13.8755 8.1587
4 9 -17 92.1009 5.9251
4 9 -14 -78.6545 -10.3983
4 9 -11 -89.0771 -9.3568
4 9 -8 0.9949 -12.2540
4 9 -5 -3.5578 -7.1063
4 9 -2 68.7355 -15.2390
4 9 1 -162.9609 9.5568
4 9 4 71.7815 -11.3059
4 9 7 -4.6737 3.2739
4 9 10 -22.8666 -4.5881
4 9 13 -3.6739 -3.5699
4 9 16 -57.5670 -10.8509
4 9 19 42.1120 1.4126
4 9 22 26.8489 -9.0218
4 9 25 -11.7566 0.9321
4 9 28 35.7767 3.2367
4 9 31 59.4789 7.8991
4 9 34 -19.8471 1.0470
4 9 37 -19.9672 13.6007
4 9 40 17.0314 -3.3934
4 9 43 72.0863 12.0085
4 9 46 -14.4935 -1.7379
4 9 49 -22.6758 0.1256
4 9 52 10.1012 -8.0147
4 10 -48 16.0088 -2.1134
4 10 -45 -8.8056 3.0723
4 10 -42 2.2987 1.3396
4 10 -39 12.3588 18.0960
4 10 -36 3.3759 0.7281
4 10 -33 -9.2309 13.1321
4 10 -30 35.2357 5.9837
4 10 -27 83.9823 -7.7046
4 10 -24 23.9823 6.0106
4 10 -21 -56.5574 -8.6715
4 10 -18 14.1172 -3.6338
4 10 -15 25.2265 -1.6618
4 10 -12 10.5997 4.0641
4 10 -9 -88.9350 -4.9847
4 10 -6 39.8799 9.1250
4 10 -3 83.4432 5.1932
4 10 0 -43.6453 -6.5697
4 10 3 -53.3342 7.7265
4 10 6 -12.7656 -8.8434
4 10 9 85.5877 -11.2719
4 10 12 -71.9785 -3.0106
4 10 15 -83.8925 -13.8175
4 10 18 -12.5185 -4.3643
4 10 21 99.0135 -2.3231
4 10 24 -98.2155 8.1134
4 10 27 -30.0945 -6.6406
4 10 30 22.3241 17.5806
4 10 33 15.2301 1.1011
4 10 36 -80.0011 2.5008
4 10 42 13.6070 -2.5821
4 10 45 27.7413 -0.5624
4 10 48 -15.3587 5.9088
4 11 -46 0.5170 -1.0836
4 11 -43 6.8941 -13.7517
4 11 -40 -1.7249 0.0660
4 11 -37 1.8825 -11.5334
4 11 -34 -0.9348 -1.3318
4 11 -31 13.7654 -1.7242
4 11 -28 -40.5177 -2.1691
4 11 -25 44.2564 10.6548
4 11 -22 18.9724 -0.0051
4 11 -19 0.1279 12.8527
4 11 -16 16.1117 -2.2156
4 11 -13 -10.2666 6.2568
4 11 -10 107.8807 2.1335
4 11 -7 -4.5491 -5.3045
4 11 -4 50.3513 12.0193
4 11 -1 -25.3235 -1.1473
4 11 2 -31.5419 11.5464
4 11 5 68.8538 12.9749
4 11 8 -61.9355 3.6438
4 11 11 -87.9419 10.9429
4 11 14 35.8692 -3.1883
4 11 17 30.9941 3.1245
4 11 20 -59.1129 -14.6452
4 11 23 -20.6461 0.8660
4 11 26 78.7840 -11.6562
4 11 29 -36.6758 -7.9084
4 11 32 -31.0380 2.2308
4 11 35 33.6292 -6.7381
4 11 41 -26.7772 -0.5616
4 11 44 -8.5965 -8.5080
4 11 47 35.0841 -1.6875
4 12 -44 -13.8931 -0.7730
4 12 -41 18.3231 2.3130
4 12 -38 2.7019 -3.7527
4 12 -35 18.6390 2.7284
4 12 -32 15.0625 10.3697
4 12 -29 -19.8832 4.0849
4 12 -26 0.5198 6.1045
4 12 -23 24.0063 6.3859
4 12 -20 31.1460 9.3153
4 12 -17 -37.9076 6.2650
4 12 -14 -25.6305 -0.0771
4 12 -11 -7.7297 14.7583
4 12 -8 -5.7248 -12.4878
4 12 -5 -4.3355 8.0432
4 12 -2 45.3402 -5.6565
4 12 1 -6.6751 -4.7179
4 12 4 -21.9952 -4.3004
4 12 7 -40.6678 -1.4736
4 12 10 10.5661 -8.8239
4 12 13 4.7816 -2.2453
4 12 16 -5.5490 -5.5507
4 12 19 -17.3718 -7.5005
4 12 22 52.3368 -8.7500
4 12 25 35.5042 3.9744
4 12 28 -28.3884 -13.9337
4 12 31 25.6572 5.0559
4 12 34 -28.6201 -0.3635
4 12 37 -1.7422 -2.8116
4 12 40 -39.5703 6.9853
4 12 43 6.1947 5.6464
4 12 46 18.3463 10.0154
4 13 -42 -2.4485 -6.2743
4 13 -39 -16.1069 14.3927
4 13 -36 15.3648 -7.1213
4 13 -33 -23.3687 4.3933
4 13 -30 50.8173 -4.5885
4 13 -27 17.2495 -2.8863
4 13 -24 -22.6676 4.2012
4 13 -21 -42.1879 -8.5644
4 13 -18 16.4013 3.0083
4 13 -15 46.1708 -4.2564
4 13 -12 -58.8691 5.8560
4 13 -9 -16.8599 1.6711
4 13 -6 38.7529 9.8773
4 13 -3 97.3354 11.1060
4 13 0 89.8254 8.6002
4 13 3 -94.3450 12.1709
4 13 6 41.0225 2.2706
4 13 9 10.8415 -0.2178
4 13 12 16.8189 1.4732
4 13 15 -88.3361 -14.2977
4 13 18 12.8611 3.6960
4 13 21 12.5926 -11.6535
4 13 24 -9.6159 4.1559
4 13 27 -18.6616 -1.8273
4 13 30 18.2672 6.7007
4 13 33 19.7420 1.1553
4 13 36 -77.3892 4.6825
4 13 39 -19.9468 7.2337
4 13 42 44.3055 -7.7044
4 14 -40 30.2960 -4.9285
4 14 -37 -30.0696 -9.4345
4 14 -34 -45.4158 -6.4011
4 14 -31 -17.2647 1.5247
4 14 -28 63.5203 -3.5159
4 14 -25 4.4281 0.8164
4 14 -22 -49.9063 0.0205
4 14 -19 -42.8662 8.0803
4 14 -16 55.4741 -1.3029
4 14 -13 33.5898 1.8576
4 14 -10 -8.8479 10.8597
4 14 -7 0.9739 -16.7490
4 14 -4 43.5888 18.5114
4 14 -1 -17.3128 -8.8634
4 14 2 1.5676 8.0344
4 14 5 -28.5234 3.2219
4 14 8 66.1074 10.2481
4 14 11 -43.3776 0.3628
4 14 14 23.2365 2.8794
4 14 17 -1.1488 5.2080
4 14 20 -7.4951 -15.2864
4 14 23 -19.0894 2.6671
4 14 26 -21.5655 -10.4434
4 14 29 22.8602 -11.8133
4 14 32 -19.9075 -2.0183
4 14 35 -20.8568 -12.6566
4 14 38 18.4277 2.7179
4 15 -35 51.3787 0.4216
4 15 -32 -5.4260 11.8367
4 15 -29 -11.8589 -8.4004
4 15 -26 8.5081 1.0052
4 15 -23 53.7444 -3.9708
4 15 -20 -16.4331 -12.0525
4 15 -17 -30.6931 4.4771
4 15 -14 2.9245 -12.9847
4 15 -11 18.3736 12.2969
4 15 -8 -43.0461 -8.8556
4 15 -5 44.4915 10.6391
4 15 -2 37.8157 -3.7108
4 15 1 46.9648 6.3228
4 15 4 -34.8695 0.2077
4 15 7 -3.7586 -2.9894
4 15 10 -14.4883 5.1371
4 15 13 27.1462 -6.8886
4 15 16 -26.4554 1.7798
4 15 19 29.4625 2.1453
4 15 22 21.9267 -3.2958
4 15 25 -10.4360 8.7358
4 15 28 -37.6817 2.0185
4 15 31 -18.3364 11.6033
4 15 34 39.4464 1.1844
4 16 -30 22.1033 7.0292
4 16 -27 -0.2510 -0.1093
4 16 -24 18.2668 1.1313
4 16 -21 9.4468 5.2550
4 16 -18 -4.8199 -3.7430
4 16 -15 -0.5026 0.5382
4 16 -12 5.3712 0.8705
4 16 -9 -8.1573 -1.4324
4 16 -6 -33.5304 -2.4090
4 16 -3 24.2515 -2.3033
4 16 0 21.9008 -1.3015
4 16 3 29.1510 -3.3422
4 16 6 -56.6491 1.6913
4 16 9 16.8787 2.6070
4 16 12 -25.7182 -2.3831
4 16 15 -0.6288 1.1974
4 16 18 9.6354 -0.3219
4 16 21 20.7157 -5.2054
4 16 24 14.9463 -1.5841
4 16 27 6.5801 -9.2359
4 16 30 3.9095 -1.2772
4 17 -25 -12.8685 -3.8791
4 17 -22 -20.7208 1.4689
4 17 -19 -11.6270 3.9904
4 17 -16 -22.0090 1.8162
4 17 -13 18.3777 -0.9923
4 17 -10 4.1761 13.2369
4 17 -7 10.9915 -3.6572
4 17 -4 -24.9202 11.5258
4 17 -1 5.0596 2.7096
4 17 2 -12.7766 4.6039
4 17 5 11.3055 -1.3780
4 17 8 -15.7419 2.0669
4 17 11 -10.1710 -2.7348
4 17 14 -21.4139 -3.4381
4 17 17 32.0844 -1.0501
4 17 20 -3.6189 -6.5907
4 17 23 34.9247 -4.0802
4 17 26 2.1763 -1.8305
4 18 -20 10.7787 -7.5036
4 18 -17 9.1662 -1.5693
4 18 -14 -34.9910 -5.8285
4 18 -11 -12.8870 2.7967
4 18 -8 5.1937 -1.2290
4 18 -5 11.6117 5.8368
4 18 -2 2.8381 -0.8888
4 18 1 2.4126 8.4391
4 18 4 19.3111 -5.5006
4 18 7 -31.0017 2.5121
4 18 10 -14.1411 -3.8955
4 18 13 11.5953 -1.1931
4 18 16 10.1029 -1.4150
4 18 19 3.0507 1.2940
4 19 -9 -19.3152 6.4487
4 19 -6 -1.5357 -7.3126
4 19 -3 -22.6352 4.8221
4 19 0 2.9493 -3.1132
4 19 3 -12.4793 -0.8922
4 19 6 -12.1366 -1.8182
4 19 9 2.8590 7.1474
5 1 -59 14.5331 -27.9289
5 1 -56 -58.2455 21.8525
5 1 -53 30.0699 5.4548
5 1 -47 13.1985 34.4040
5 1 -44 -93.0928 4.7205
5 1 -41 26.0294 36.8786
5 1 -38 67.1921 -0.0449
5 1 -35 83.8235 44.4086
5 1 -32 -207.2160 -28.3376
5 1 -29 111.3431 -16.0454
5 1 -26 85.8307 5.9065
5 1 -23 122.8362 -118.6381
5 1 -20 -232.8074 22.1316
5 1 -17 -24.8974 -87.4574
5 1 -14 342.0769 -3.6756
5 1 -11 -112.8066 2.8021
5 1 -8 -453.8924 22.9888
5 1 -5 -58.6815 31.0529
5 1 -2 203.1230 1.4078
5 1 1 24.8165 52.4641
5 1 4 -261.0193 -82.4067
5 1 7 412.8903 8.7206
5 1 10 134.3639 -30.1516
5 1 13 185.1599 -74.7878
5 1 16 -345.1547 68.9880
5 1 19 -45.8352 -36.6960
5 1 22 162.7424 82.0043
5 1 25 -25.2181 11.4647
5 1 28 107.8399 80.9164
5 1 31 -133.8618 -4.6400
5 1 34 40.6909 33.2899
5 1 37 -79.2149 16.6989
5 1 40 -18.3295 -42.3275
5 1 43 -1.8462 27.7490
5 1 46 46.9422 -27.9512
5 1 49 -44.4734 -14.3893
5 1 52 20.6604 4.0861
5 1 55 0.6761 -29.4632
5 1 58 35.9040 9.8454
5 2 -57 16.2762 -14.4455
5 2 -54 4.9474 1.6308
5 2 -51 -53.1410 -23.9824
5 2 -48 86.4035 9.7584
5 2 -45 23.7397 -44.7631
5 2 -42 -38.0357 13.2629
5 2 -39 -111.9590 -26.8532
5 2 -36 80.8436 -22.3901
5 2 -33 37.2125 22.9712
5 2 -30 -149.9151 -33.9522
5 2 -27 -21.4406 29.4093
5 2 -24 113.8987 4.8213
5 2 -21 189.1696 25.3410
5 2 -18 -120.4407 22.1883
5 2 -15 -230.1131 14.0292
5 2 -12 26.6641 51.2953
5 2 -9 231.2178 -54.0704
5 2 -6 -435.4430 83.3999
5 2 -3 -142.4193 -65.2399
5 2 0 128.4486 37.4341
5 2 3 456.0595 7.7903
5 2 6 -393.5476 -0.7366
5 2 9 262.0970 35.0659
5 2 12 94.7837 -2.0072
5 2 15 12.4062 31.8307
5 2 18 -225.9803 -44.4028
5 2 21 -46.5356 15.1630
5 2 24 169.7611 -45.2378
5 2 27 43.3255 -47.9720
5 2 30 43.1464 17.5198
5 2 33 -70.0726 -69.1914
5 2 36 33.8928 28.3991
5 2 39 36.8162 -21.5548
5 2 42 -46.4150 13.1389
5 2 45 9.0968 1.1805
5 2 48 -27.8885 10.2655
5 2 51 12.9290 3.7444
5 2 54 -20.3317 -7.4921
5 2 57 -1.3973 34.6744
5 3 -58 9.6592 -4.2008
5 3 -55 1.8565 8.9902
5 3 -52 1.2840 0.9825
5 3 -49 -42.4290 10.9623
5 3 -46 -3.4434 16.9794
5 3 -43 26.6839 -4.8538
5 3 -40 46.7180 40.3011
5 3 -37 -0.3646 -12.2651
5 3 -34 11.5582 33.7818
5 3 -31 -38.7547 -1.3541
5 3 -28 37.4243 13.8598
5 3 -25 -126.6388 -8.2717
5 3 -22 201.5730 -9.6624
5 3 -19 -19.8086 -6.3902
5 3 -16 -284.8881 -53.4501
5 3 -13 -34.2738 7.1051
5 3 -10 -61.4924 -48.7662
5 3 -7 410.9679 -16.8282
5 3 -4 -476.5850 6.3772
5 3 -1 -161.3365 -29.9166
5 3 2 -48.7589 28.7855
5 3 5 -1.4803 -16.5802
5 3 8 225.0205 37.4882
5 3 11 -250.8256 -23.4538
5 3 14 155.6743 42.9256
5 3 17 -62.9770 -6.9260
5 3 20 135.0172 3.7997
5 3 23 9.7824 35.9771
5 3 26 -41.2787 -17.8107
5 3 29 100.6317 32.5909
5 3 32 -39.0782 5.0670
5 3 35 -26.0686 13.4206
5 3 38 8.9431 5.2337
5 3 41 14.5420 2.7536
5 3 44 -19.6426 1.0594
5 3 47 47.2527 -22.5409
5 3 50 -8.4675 1.5283
5 3 53 -1.9413 -33.5995
5 3 56 -15.4660 -5.2227
5 4 -56 18.6518 -3.1961
5 4 -53 27.9436 -5.4346
5 4 -50 30.1180 -12.8849
5 4 -47 -35.7346 14.0712
5 4 -44 -57.1862 -33.7664
5 4 -41 85.5410 19.2559
5 4 -38 -8.9983 -15.2229
5 4 -35 -37.8142 3.3330
5 4 -32 -24.5878 -1.7577
5 4 -29 -12.4325 11.6032
5 4 -26 49.5892 -3.0280
5 4 -23 -212.7304 6.0045
5 4 -20 131.5657 26.6581
5 4 -17 114.5404 -2.1779
5 4 -14 49.3351 25.5110
5 4 -11 -65.7069 39.1314
5 4 -8 -18.6993 -6.4157
5 4 -5 115.3869 51.0347
5 4 -2 -127.5174 -13.1667
5 4 1 -343.7853 23.5858
5 4 4 -17.0633 -31.6252
5 4 7 47.9676 17.2487
5 4 10 254.5958 -45.1512
5 4 13 -193.4745 -3.2640
5 4 16 12.7616 -12.9248
5 4 19 -160.5855 -31.1746
5 4 22 44.8833 -1.3293
5 4 25 -4.2743 -17.5149
5 4 28 -12.1340 -17.6405
5 4 31 41.3147 -7.3329
5 4 34 -70.2311 -13.8323
5 4 37 2.1377 -3.1734
5 4 40 14.0994 -11.9740
5 4 43 3.4671 17.2264
5 4 46 -4.4573 -12.5566
5 4 49 -2.9047 22.0311
5 4 52 -0.1797 -2.3525
5 4 55 22.1238 12.9130
5 5 -54 -3.7606 -9.7056
5 5 -51 -17.8226 5.1586
5 5 -48 25.0251 -11.7630
5 5 -45 64.6398 10.9290
5 5 -42 -42.4053 -14.1999
5 5 -39 -21.0043 8.0784
5 5 -36 34.3804 -7.8932
5 5 -33 21.7557 -6.4641
5 5 -30 -15.1497 -0.9443
5 5 -27 -23.6237 -13.8113
5 5 -24 66.0057 1.3934
5 5 -21 -44.3763 -10.3099
5 5 -18 -76.1840 0.7324
5 5 -15 125.2801 -5.9816
5 5 -12 3.2390 -1.2827
5 5 -9 77.3312 3.0554
5 5 -6 -241.4221 -12.2110
5 5 -3 178.2617 15.4133
5 5 0 139.4816 -13.0695
5 5 3 35.7435 12.3268
5 5 6 -91.3614 3.5871
5 5 9 42.7162 7.4119
5 5 12 76.7608 10.0583
5 5 15 79.1803 9.0768
5 5 18 -53.6505 8.9249
5 5 21 -40.9064 -1.7624
5 5 24 34.1978 13.4461
5 5 27 -8.9972 -8.4975
5 5 30 44.2106 6.5299
5 5 33 -5.0726 1.4899
5 5 36 22.9826 -4.8995
5 5 39 -26.2524 4.5517
5 5 42 -5.5306 1.8741
5 5 45 -1.6971 -0.5558
5 5 48 17.7324 -2.5110
5 5 51 4.4288 1.7857
5 5 54 -41.9390 1.6533
5 6 -55 2.1179 3.7971
5 6 -52 -30.0496 22.9163
5 6 -49 40.3045 2.6833
5 6 -46 27.1152 17.5198
5 6 -43 -23.6402 4.8534
5 6 -40 -83.5231 13.1328
5 6 -37 56.9378 2.7622
5 6 -34 61.9042 8.1104
5 6 -31 -18.8618 -1.5328
5 6 -28 -102.1951 7.3084
5 6 -25 50.4439 -0.2011
5 6 -22 42.3975 10.1859
5 6 -19 -117.7879 -13.6596
5 6 -16 -39.9252 17.5597
5 6 -13 29.0645 -34.5422
5 6 -10 217.4999 12.0672
5 6 -7 84.4691 -38.5341
5 6 -4 123.8451 2.7606
5 6 -1 85.4814 -30.6755
5 6 2 44.7592 9.8295
5 6 5 -97.9258 -16.5670
5 6 8 31.7709 20.1394
5 6 11 35.9399 0.5452
5 6 14 -117.4259 21.0900
5 6 17 -8.3287 2.0382
5 6 20 10.9446 20.7900
5 6 23 37.0129 -17.0948
5 6 26 -62.0982 16.7334
5 6 29 -93.4840 -18.8548
5 6 32 58.4583 6.8625
5 6 35 16.7481 -12.5824
5 6 38 33.8280 3.8582
5 6 41 -48.0332 -8.8971
5 6 44 24.6552 3.9715
5 6 47 12.6960 -8.1247
5 6 50 1.1369 -8.7448
5 6 53 -27.4706 -12.6097
5 7 -53 4.5518 7.3435
5 7 -50 -30.2357 1.2270
5 7 -47 -11.2285 -4.1227
5 7 -44 10.7806 10.8206
5 7 -41 33.9426 -1.8495
5 7 -38 -58.7598 11.1347
5 7 -35 -72.0474 -7.4639
5 7 -32 54.1080 2.1771
5 7 -29 -5.7550 4.4591
5 7 -26 -88.4691 -15.8410
5 7 -23 -91.7173 18.0979
5 7 -20 128.4247 -12.7617
5 7 -17 31.8345 24.0363
5 7 -14 -127.7577 -8.1591
5 7 -11 15.1805 26.3075
5 7 -8 98.3671 -8.3015
5 7 -5 15.5238 7.7847
5 7 -2 -3.6409 -0.2637
5 7 1 3.1069 -12.1476
5 7 4 36.0481 -9.2502
5 7 7 51.6859 -1.3590
5 7 10 -70.6482 -21.4864
5 7 13 59.7590 9.9180
5 7 16 -98.6718 -19.6770
5 7 19 35.3604 21.2009
5 7 22 -28.9656 -25.2047
5 7 25 30.7370 28.9382
5 7 28 65.6361 -24.5928
5 7 31 2.7385 13.4493
5 7 34 28.3630 -9.1312
5 7 37 -9.1024 -3.7132
5 7 40 36.1210 -0.1372
5 7 43 -28.3134 2.9206
5 7 46 -66.7351 -1.0025
5 7 49 -5.3908 3.7361
5 7 52 5.3766 6.0915
5 8 -51 -37.1979 1.3486
5 8 -48 -25.3023 -6.9892
5 8 -45 61.8457 5.5954
5 8 -42 12.6400 -9.1507
5 8 -39 25.5213 2.4125
5 8 -36 -42.2115 -7.6988
5 8 -33 43.3915 4.9821
5 8 -30 28.4201 1.4470
5 8 -27 43.4243 12.3487
5 8 -24 1.5399 12.2916
5 8 -21 -26.5685 23.9801
5 8 -18 -63.7742 4.0793
5 8 -15 5.4708 31.1739
5 8 -12 -126.5465 -13.8345
5 8 -9 78.5776 21.4457
5 8 -6 -8.4289 -21.9414
5 8 -3 -101.3233 11.8532
5 8 0 56.1710 -17.0595
5 8 3 127.5513 9.7001
5 8 6 -29.4375 -4.0457
5 8 9 -95.5732 3.4460
5 8 12 -30.3583 4.5085
5 8 15 42.8203 -6.8318
5 8 18 -22.3360 -7.3790
5 8 21 -70.2018 -8.9065
5 8 24 -8.8283 -18.7884
5 8 27 37.9383 -7.4483
5 8 30 60.7916 -14.4399
5 8 33 70.4390 0.2200
5 8 36 30.4717 -7.4867
5 8 39 7.0749 4.1357
5 8 42 14.0623 3.6030
5 8 45 -38.0403 -0.9643
5 8 48 29.9895 0.5350
5 8 51 15.5906 0.2567
5 9 -49 -28.7740 -0.9807
5 9 -46 23.1326 7.5481
5 9 -43 -21.2024 -10.6680
5 9 -40 7.3781 10.6617
5 9 -37 44.1784 1.8147
5 9 -34 -23.3903 0.8553
5 9 -31 -33.2634 -6.0915
5 9 -28 48.0805 2.1176
5 9 -25 97.4790 -19.0454
5 9 -22 -15.4275 0.1268
5 9 -19 -75.1023 -7.1419
5 9 -16 -28.3146 4.6680
5 9 -13 74.6570 -0.5342
5 9 -10 -24.6638 27.1103
5 9 -7 -17.8702 -9.2768
5 9 -4 4.2825 21.8717
5 9 -1 24.0331 -11.3054
5 9 2 -39.7077 0.3243
5 9 5 43.4306 -20.5745
5 9 8 9.7839 3.7956
5 9 11 74.1656 -19.9270
5 9 14 -80.3235 8.8291
5 9 17 -35.3690 2.2034
5 9 20 -13.4920 7.7449
5 9 23 4.7103 7.8555
5 9 26 -16.0804 13.7443
5 9 29 -23.8742 -7.3559
5 9 32 15.6698 9.8772
5 9 35 113.9779 -6.4039
5 9 38 -68.1911 -4.1778
5 9 41 -13.7679 -7.5756
5 9 44 -18.6441 1.6854
5 9 47 13.7121 -4.1665
5 9 50 -46.1464 -0.0322
5 10 -47 -26.5708 -2.4419
5 10 -44 -12.8852 0.7057
5 10 -41 33.4190 -8.4633
5 10 -38 14.3841 -8.2033
5 10 -35 -18.5917 -6.5903
5 10 -32 -3.0075 -6.3642
5 10 -29 -26.7605 -6.9347
5 10 -26 14.7361 5.1112
5 10 -23 6.4613 7.2018
5 10 -20 7.7875 -0.9140
5 10 -17 28.0665 18.9852
5 10 -14 -34.5648 -10.9539
5 10 -11 -41.1556 8.3544
5 10 -8 -42.9056 -8.5089
5 10 -5 -66.1515 -1.6829
5 10 -2 -14.0987 -4.3202
5 10 1 -9.7347 5.8194
5 10 4 -66.1796 5.3505
5 10 7 61.3379 8.0626
5 10 10 36.6234 19.5061
5 10 13 -20.1818 5.9182
5 10 16 16.4721 9.4660
5 10 19 -12.3182 10.4218
5 10 22 15.7666 -11.7112
5 10 25 28.4487 1.7110
5 10 28 -14.4434 -14.0662
5 10 31 46.8137 -4.1640
5 10 34 -56.6837 -10.2924
5 10 37 -1.7695 5.0753
5 10 40 15.2464 -6.8458
5 10 43 1.3018 3.9194
5 10 46 -20.5584 -1.6909
5 11 -45 36.4838 -6.2948
5 11 -42 27.8419 -0.9147
5 11 -39 -37.5862 3.4683
5 11 -36 3.6912 -0.8264
5 11 -33 -2.7286 0.2432
5 11 -30 34.2786 0.5770
5 11 -27 8.0606 -7.0672
5 11 -24 -11.8497 3.5312
5 11 -21 31.5946 -14.1684
5 11 -18 19.2199 11.8119
5 11 -15 -117.3908 -4.3691
5 11 -12 43.9671 10.7693
5 11 -9 -8.9465 4.3575
5 11 -6 67.1897 5.8365
5 11 -3 -116.3876 0.7688
5 11 0 36.1280 -1.6507
5 11 3 52.2195 -4.4634
5 11 6 23.7089 -4.8929
5 11 9 -126.6417 -9.0119
5 11 12 19.1841 4.0273
5 11 15 73.9737 -12.2119
5 11 18 16.4203 10.9580
5 11 21 -97.2427 -8.6111
5 11 24 8.6782 7.1694
5 11 27 93.0707 -4.8519
5 11 30 -8.4937 -0.2303
5 11 33 -32.0056 -2.9704
5 11 39 -42.9944 4.2497
5 11 42 -44.2438 -1.9715
5 11 45 9.7793 -0.3407
5 12 -43 -9.2207 -5.1963
5 12 -40 -6.9688 2.3686
5 12 -37 -2.9100 1.6548
5 12 -34 -4.5065 -6.1800
5 12 -31 17.8409 8.0012
5 12 -28 23.9457 -12.8607
5 12 -25 28.2137 6.9286
5 12 -22 -39.9260 -9.2765
5 12 -19 35.4807 -3.8527
5 12 -16 -6.7756 -4.8858
5 12 -13 -22.4103 -8.1144
5 12 -10 -0.0378 -5.0039
5 12 -7 32.4846 -6.5273
5 12 -4 -44.0112 -1.9760
5 12 -1 -80.2668 -1.7576
5 12 2 -4.9020 -5.5200
5 12 5 47.9849 9.1664
5 12 8 0.5750 -12.9387
5 12 11 -37.0691 16.4253
5 12 14 -5.6728 -9.1718
5 12 17 31.4552 13.0908
5 12 20 50.7572 1.8482
5 12 23 -14.5856 9.3078
5 12 26 -15.6692 4.2245
5 12 29 -2.3294 4.0396
5 12 32 13.6922 5.6678
5 12 35 -44.0929 -1.3945
5 12 38 24.5172 7.5324
5 12 41 -26.9475 -2.2928
5 12 44 7.2720 4.0608
5 13 -41 13.1915 -10.6637
5 13 -38 7.6356 0.3702
5 13 -35 -5.8331 -1.9339
5 13 -32 -9.5909 -4.3403
5 13 -29 -7.4853 -3.7002
5 13 -26 9.0587 -0.5896
5 13 -23 -12.8816 3.0732
5 13 -20 -25.4086 -4.1453
5 13 -17 29.3031 13.2752
5 13 -14 34.9623 2.9574
5 13 -11 5.3893 11.6519
5 13 -8 -28.3556 1.5509
5 13 -5 39.1849 5.6612
5 13 -2 4.9585 -2.8056
5 13 1 -74.3441 -1.9395
5 13 4 -7.2799 -0.9565
5 13 7 34.9929 -2.1283
5 13 10 14.9393 2.9699
5 13 13 -38.2912 1.3201
5 13 16 -13.2398 -2.4235
5 13 19 31.3942 2.6216
5 13 22 -4.3608 -2.8801
5 13 25 -61.7048 -2.5612
5 13 28 13.6611 -8.3273
5 13 31 27.2932 -5.1427
5 13 34 10.4964 -8.6797
5 13 37 2.9295 -7.6091
5 13 40 7.4290 -2.1958
5 14 -36 23.2546 -2.2646
5 14 -33 11.6986 -1.2132
5 14 -30 43.6645 1.2239
5 14 -27 16.9721 -3.7660
5 14 -24 28.8274 8.0366
5 14 -21 22.5438 -14.4479
5 14 -18 14.0274 -3.1277
5 14 -15 -7.8528 -15.4012
5 14 -12 -25.4870 -2.5113
5 14 -9 16.2057 -13.7549
5 14 -6 -13.3597 2.6092
5 14 -3 30.0604 -1.7649
5 14 0 1.0880 2.8931
5 14 3 22.1087 4.1445
5 14 6 5.0139 4.7433
5 14 9 -1.1657 -0.3899
5 14 12 -57.4437 5.3661
5 14 15 61.7069 2.7662
5 14 18 -45.0455 4.6267
5 14 21 0.4974 1.4363
5 14 24 -29.0162 8.5327
5 14 27 24.4181 -2.8470
5 14 30 1.6483 8.0000
5 14 33 1.2714 0.3677
5 14 36 -14.7029 2.8510
5 15 -31 34.0049 -0.5482
5 15 -28 17.0513 -10.1242
5 15 -25 7.6881 1.7949
5 15 -22 -3.1207 -1.9631
5 15 -19 15.4651 6.2471
5 15 -16 -15.6400 -0.7800
5 15 -13 -2.9893 6.9250
5 15 -10 23.7500 -3.8012
5 15 -7 2.3746 2.4292
5 15 -4 -17.0021 -4.3754
5 15 -1 -2.1592 -6.2699
5 15 2 14.2192 -2.4279
5 15 5 22.1662 -4.5008
5 15 8 -18.5823 -3.2125
5 15 11 1.6838 3.5403
5 15 14 -3.7159 -1.1577
5 15 17 22.4774 6.3262
5 15 20 -25.6836 -0.4854
5 15 23 26.3469 4.5233
5 15 26 5.9153 -5.6005
5 15 29 13.4892 4.7678
5 15 32 17.3548 -6.5376
5 16 -29 30.8944 7.4768
5 16 -26 36.6338 3.6920
5 16 -23 -6.7239 5.0870
5 16 -20 0.7314 -3.3497
5 16 -17 27.7560 -0.4075
5 16 -14 19.4770 -1.5200
5 16 -11 -22.1394 -6.8912
5 16 -8 9.9733 2.4033
5 16 -5 -3.1465 -5.2207
5 16 -2 2.2469 8.8835
5 16 1 -41.0618 -0.1812
5 16 4 -24.7936 7.9128
5 16 7 -8.2058 2.0970
5 16 10 -6.0381 -0.3262
5 16 13 -15.4108 -1.3023
5 16 16 -23.9835 -4.7532
5 16 19 16.9819 -5.0576
5 16 22 14.5987 -2.8174
5 16 25 8.8135 -4.7053
5 16 28 1.8207 1.6245
5 17 -21 7.8072 -8.9431
5 17 -18 24.6681 -2.7039
5 17 -15 8.9478 2.9939
5 17 -12 -25.3064 -3.3267
5 17 -9 -37.5303 -5.4392
5 17 -6 22.0275 -2.4266
5 17 -3 49.6394 -1.8072
5 17 0 -4.5172 -6.2349
5 17 3 -5.8631 4.4192
5 17 6 31.9295 2.4264
5 17 9 5.8071 0.0110
5 17 12 -20.7760 10.4219
5 17 15 -18.8722 6.3461
5 17 18 34.4292 9.2380
5 17 21 8.0456 0.8194
5 18 -13 -1.5261 -3.3816
5 18 -10 10.5223 0.8351
5 18 -7 19.1134 -1.8406
5 18 -4 -13.9376 2.6089
5 18 -1 -27.0184 0.5874
5 18 2 36.3567 -1.4626
5 18 5 -13.9106 2.7614
5 18 8 27.5552 0.6914
5 18 11 -32.5181 4.0013
5 18 14 -30.1337 1.6813
6 1 -58 7.2857 17.9853
6 1 -55 26.7083 11.4271
6 1 -52 1.8189 -4.8981
6 1 -49 -2.4211 25.3084
6 1 -46 -4.1578 -18.6554
6 1 -43 11.8366 -12.7825
6 1 -40 33.3713 20.7586
6 1 -37 -49.0521 -61.4138
6 1 -34 -44.9524 13.4770
6 1 -31 107.6863 -36.8975
6 1 -28 -97.4359 -8.4593
6 1 -25 -71.2281 -32.1149
6 1 -22 125.4280 12.4759
6 1 -19 -18.2152 -20.2824
6 1 -16 -38.4948 -28.5441
6 1 -13 -328.6403 46.0446
6 1 -10 363.8267 -62.6258
6 1 -7 290.9305 21.9201
6 1 -4 -13.1745 15.1750
6 1 -1 77.6945 -35.8980
6 1 2 146.5232 49.3683
6 1 5 266.3583 -13.9542
6 1 8 -93.5845 51.4003
6 1 11 -118.6315 -19.0446
6 1 14 91.5536 83.8891
6 1 17 134.7563 -15.0528
6 1 20 121.8461 27.8443
6 1 23 -162.8479 48.2814
6 1 26 -45.1442 -40.8740
6 1 29 -1.4763 35.2695
6 1 32 38.4615 -22.4277
6 1 35 -32.4211 -13.2643
6 1 38 16.2555 -10.0685
6 1 41 17.3623 -7.0264
6 1 44 -59.2032 -3.8957
6 1 47 17.5200 -21.6992
6 1 50 20.5563 29.8244
6 1 53 26.8692 -32.6721
6 1 56 -2.6060 15.8210
6 1 59 -2.7390 -7.1597
6 2 -56 -19.1735 4.3537
6 2 -53 -4.3248 6.1858
6 2 -50 -3.5824 -9.9026
6 2 -47 0.3865 28.9780
6 2 -44 54.2217 -5.4677
6 2 -41 -51.7035 31.3278
6 2 -38 -48.5767 2.7386
6 2 -35 -24.3166 35.6424
6 2 -32 60.3115 15.3489
6 2 -29 -24.7955 23.2574
6 2 -26 -132.4061 31.4838
6 2 -23 95.8463 -4.3567
6 2 -20 -44.9267 8.5813
6 2 -17 -94.4276 -10.8852
6 2 -14 -201.4959 -43.7050
6 2 -11 92.9340 -0.6394
6 2 -8 -267.5935 -62.9249
6 2 -5 224.2773 21.3239
6 2 -2 -229.3226 -58.2966
6 2 1 -101.4838 45.8194
6 2 4 40.5796 -53.9037
6 2 7 12.2892 16.7051
6 2 10 -117.3301 -34.0625
6 2 13 -182.8597 -30.9477
6 2 16 123.3888 -19.6277
6 2 19 32.2324 -21.0938
6 2 22 -107.2172 -6.1019
6 2 25 -155.8820 17.9792
6 2 28 155.8224 15.5750
6 2 31 31.4203 41.5764
6 2 34 -56.4343 6.5687
6 2 37 -37.6770 51.2454
6 2 40 0.7198 -18.4899
6 2 43 58.0603 34.7214
6 2 46 -19.9356 -11.9818
6 2 49 19.2788 5.9718
6 2 52 -34.0102 -0.7575
6 2 55 10.2692 2.0263
6 2 58 11.7126 -2.2763
6 3 -57 -23.6194 5.7489
6 3 -54 14.1391 -2.7081
6 3 -51 31.8906 9.8234
6 3 -48 12.9058 -0.0675
6 3 -45 -74.5742 8.3339
6 3 -42 -2.4400 2.5071
6 3 -39 54.7036 -8.0317
6 3 -36 -51.5740 -2.0617
6 3 -33 -54.4401 -24.4691
6 3 -30 -4.4351 -20.5051
6 3 -27 101.9650 -25.7286
6 3 -24 -36.8524 -29.5628
6 3 -21 -249.8795 -1.6842
6 3 -18 148.8446 -15.7874
6 3 -15 142.0714 31.4961
6 3 -12 -190.8046 1.7937
6 3 -9 -292.1179 32.2436
6 3 -6 -150.0289 3.1338
6 3 -3 86.5207 -4.2520
6 3 0 228.9188 -6.5602
6 3 3 -155.6694 -31.9804
6 3 6 261.4242 -5.5545
6 3 9 -24.6832 -21.3230
6 3 12 42.2644 18.7589
6 3 15 -247.9418 10.5540
6 3 18 150.1232 33.3564
6 3 21 88.2329 36.0547
6 3 24 -87.7585 16.2879
6 3 27 -79.0495 21.5206
6 3 30 154.7966 -6.9374
6 3 33 72.2400 -7.8026
6 3 36 -64.4098 -16.5157
6 3 39 -71.8152 -19.1670
6 3 42 53.0337 -7.3330
6 3 45 63.8300 -16.2211
6 3 48 -68.0921 10.6742
6 3 51 15.7975 -4.9728
6 3 54 31.3415 13.3026
6 3 57 18.0451 3.3080
6 4 -55 4.0659 -15.8990
6 4 -52 19.7048 0.7031
6 4 -49 33.5738 -12.5950
6 4 -46 6.3098 -3.2295
6 4 -43 14.9542 -13.5631
6 4 -40 -33.6293 -6.8692
6 4 -37 44.7432 -10.0890
6 4 -34 5.9073 3.9254
6 4 -31 -45.7458 -0.0147
6 4 -28 21.8675 4.6941
6 4 -25 -78.8241 14.0374
6 4 -22 194.3461 9.5456
6 4 -19 -157.8089 1.5753
6 4 -16 -9.6214 14.1518
6 4 -13 79.4603 -10.6716
6 4 -10 -95.0055 1.8200
6 4 -7 -112.7155 -4.5410
6 4 -4 67.0158 4.1551
6 4 -1 -151.3889 -0.7741
6 4 2 -63.6093 20.2339
6 4 5 -12.6436 1.9208
6 4 8 212.4140 14.8947
6 4 11 -52.9086 2.3121
6 4 14 -26.6235 2.4989
6 4 17 -95.9473 -10.2221
6 4 20 60.3451 1.8118
6 4 23 98.6251 -9.2832
6 4 26 -32.6239 -4.6712
6 4 29 -66.8394 4.3803
6 4 32 -25.1494 -5.4497
6 4 35 71.3765 5.6741
6 4 38 -13.9305 -0.7192
6 4 41 -23.5755 -0.6532
6 4 44 33.4517 1.0372
6 4 47 13.6102 -7.0147
6 4 50 -18.9809 3.4004
6 4 53 -0.3912 -7.4903
6 4 56 -8.5326 -7.3236
6 5 -53 -53.2284 13.0210
6 5 -50 -6.3101 5.3653
6 5 -47 82.7823 -1.7406
6 5 -44 -43.6828 16.0233
6 5 -41 -17.7130 -10.2109
6 5 -38 -45.4434 13.7113
6 5 -35 143.0626 -10.6770
6 5 -32 -1.8888 11.6824
6 5 -29 -58.1787 -9.2152
6 5 -26 53.7386 -12.2290
6 5 -23 128.6732 2.0510
6 5 -20 -15.5249 -45.2392
6 5 -17 15.9271 -4.2514
6 5 -14 -36.5248 -30.6288
6 5 -11 203.0416 -14.7819
6 5 -8 38.5699 -6.1698
6 5 -5 -148.0916 2.9855
6 5 -2 75.6295 10.6939
6 5 1 23.8814 0.1962
6 5 4 -81.5523 27.7791
6 5 7 -113.5471 -8.8150
6 5 10 20.7626 1.9636
6 5 13 240.0113 13.0543
6 5 16 -71.9885 -24.6758
6 5 19 -20.9519 23.0500
6 5 22 38.4284 -7.3917
6 5 25 44.1098 20.6855
6 5 28 -14.4447 3.1902
6 5 31 -85.3135 25.3464
6 5 34 11.9805 0.9560
6 5 37 7.7098 6.6397
6 5 40 4.8849 6.8398
6 5 43 -37.5600 -6.5937
6 5 46 42.5738 -1.3597
6 5 49 21.9733 4.8034
6 5 52 3.2920 -10.8099
6 5 55 -49.1089 -0.1246
6 6 -54 60.8382 -2.2539
6 6 -51 2.1051 5.0404
6 6 -48 -18.2727 -18.5567
6 6 -45 -0.8751 17.4983
6 6 -42 2.9922 -11.0045
6 6 -39 18.2142 10.1289
6 6 -36 -55.6000 -5.2111
6 6 -33 -35.3851 -9.9759
6 6 -30 30.4460 -2.0031
6 6 -27 43.6703 -22.6334
6 6 -24 -88.2598 -0.6227
6 6 -21 27.3339 -19.1587
6 6 -18 -14.0281 2.0770
6 6 -15 -1.3618 4.0832
6 6 -12 -5.6633 -9.2504
6 6 -9 52.6762 30.7184
6 6 -6 -85.3543 -21.9776
6 6 -3 -0.0400 24.4669
6 6 0 -66.3598 -21.6986
6 6 3 -44.6299 1.8750
6 6 6 -138.8553 -9.4866
6 6 9 176.4364 -8.6170
6 6 12 -115.7059 15.1686
6 6 15 -77.3081 -10.8829
6 6 18 -20.4150 36.8581
6 6 21 131.2886 1.0339
6 6 24 -43.5726 27.2105
6 6 27 -13.2312 13.6546
6 6 30 38.1816 4.4770
6 6 33 -8.0196 11.6545
6 6 36 0.6387 -7.6856
6 6 39 -6.8020 1.5711
6 6 42 4.8175 -13.0376
6 6 45 -3.0551 -6.2888
6 6 48 -24.4445 -4.8069
6 6 51 -3.6064 -3.5806
6 6 54 -10.1343 6.5907
6 7 -52 4.1118 0.9198
6 7 -49 0.4471 -12.3658
6 7 -46 -7.1817 -1.0620
6 7 -43 -1.5157 -5.7607
6 7 -40 52.7403 -0.5855
6 7 -37 2.6464 2.3944
6 7 -34 -21.8767 3.3332
6 7 -31 -5.9420 9.7165
6 7 -28 112.9271 9.7453
6 7 -25 37.0539 -7.2693
6 7 -22 -87.0608 27.4971
6 7 -19 4.6721 -34.9284
6 7 -16 58.2598 38.5384
6 7 -13 37.9050 -36.9024
6 7 -10 -63.2011 37.8216
6 7 -7 92.6175 -22.9052
6 7 -4 14.0498 33.9334
6 7 -1 29.1379 -8.4743
6 7 2 -200.2071 8.9901
6 7 5 43.1716 5.1817
6 7 8 -38.6730 -16.1703
6 7 11 -42.2840 -7.7826
6 7 14 -77.9039 -6.8224
6 7 17 -53.3734 -29.5984
6 7 20 38.3862 9.6915
6 7 23 -25.5431 -30.9159
6 7 26 -3.6096 21.8601
6 7 29 -4.3709 -25.4241
6 7 32 -2.7364 27.6043
6 7 35 50.8447 -16.6617
6 7 38 32.9833 16.7591
6 7 41 36.3459 5.5156
6 7 44 -22.3216 -0.9667
6 7 47 -39.3677 11.8457
6 7 50 -4.3561 2.1840
6 8 -50 23.0757 -0.9611
6 8 -47 -4.3472 -8.4948
6 8 -44 -27.2434 6.6561
6 8 -41 -20.6674 -9.6160
6 8 -38 24.4591 6.2598
6 8 -35 26.9676 0.9744
6 8 -32 -29.1337 -8.4896
6 8 -29 -62.8259 7.5264
6 8 -26 92.4799 -21.9926
6 8 -23 33.3637 -0.0457
6 8 -20 -0.5648 -22.4647
6 8 -17 -64.3103 -9.9532
6 8 -14 84.6048 -18.3106
6 8 -11 72.8316 -6.1411
6 8 -8 -43.7499 -5.8121
6 8 -5 -63.8555 -2.9998
6 8 -2 79.0504 10.7341
6 8 1 -31.0104 0.7903
6 8 4 19.9112 4.7330
6 8 7 -190.2470 14.1830
6 8 10 -14.3033 -12.1831
6 8 13 18.8682 19.0377
6 8 16 38.6486 -6.3824
6 8 19 -105.0155 20.4230
6 8 22 34.1387 -0.0569
6 8 25 27.9045 26.5115
6 8 28 13.6852 -2.9450
6 8 31 -49.9507 17.3383
6 8 34 38.2393 0.2456
6 8 37 54.2245 0.6756
6 8 40 -5.0597 1.6720
6 8 43 22.9978 -4.1985
6 8 46 15.3628 -3.8034
6 8 49 13.8071 5.0066
6 9 -48 24.5772 -8.6751
6 9 -45 25.1419 2.0282
6 9 -42 -31.1389 -2.8221
6 9 -39 -17.7695 5.5653
6 9 -36 -0.8865 -13.2701
6 9 -33 16.5033 9.4379
6 9 -30 -68.2469 -10.3660
6 9 -27 -24.1194 6.6348
6 9 -24 86.0712 -7.2397
6 9 -21 59.0991 8.4658
6 9 -18 -55.5092 -4.2177
6 9 -15 -21.3460 9.7018
6 9 -12 62.3358 -4.2494
6 9 -9 140.4298 8.9171
6 9 -6 -152.2441 -8.0801
6 9 -3 -27.6167 4.0865
6 9 0 60.1260 -11.4778
6 9 3 69.6769 5.0685
6 9 6 -70.6831 -16.0999
6 9 9 -76.3027 10.6777
6 9 12 112.4678 -10.2496
6 9 15 -3.7960 8.0898
6 9 18 -60.4133 -4.0884
6 9 21 6.7000 7.9209
6 9 24 9.5897 -3.1415
6 9 27 43.4911 5.3164
6 9 30 -27.6966 0.0668
6 9 33 44.6357 -3.1996
6 9 36 34.7586 2.6365
6 9 39 -33.3691 -1.9012
6 9 42 -21.8283 -2.9031
6 9 45 -13.2129 -0.1279
6 9 48 17.3025 -1.2235
6 10 -46 1.8365 -1.4625
6 10 -43 -5.3436 -7.7254
6 10 -40 -7.6836 10.2916
6 10 -37 12.1417 -1.1033
6 10 -34 -16.8864 2.7717
6 10 -31 55.7577 11.5420
6 10 -28 -0.6723 4.0922
6 10 -25 -18.5884 7.0321
6 10 -22 -4.7335 -5.1286
6 10 -19 83.3978 0.4750
6 10 -16 -54.2686 -13.2396
6 10 -13 -29.1295 -4.3641
6 10 -10 19.7757 0.3614
6 10 -7 55.2611 -7.1234
6 10 -4 -4.5869 12.0054
6 10 -1 -27.0852 2.9535
6 10 2 -3.6583 3.0476
6 10 5 9.4828 2.2204
6 10 8 -25.8199 -4.7248
6 10 11 -36.9394 -11.8974
6 10 14 -74.8428 -11.6282
6 10 17 -9.8989 -4.1548
6 10 20 22.1544 -15.5381
6 10 23 -32.8160 8.0082
6 10 26 7.9043 0.2808
6 10 29 -2.7755 5.4973
6 10 32 -28.2917 13.1492
6 10 35 -36.6363 4.1873
6 10 38 11.2203 7.3143
6 10 41 5.7436 4.4694
6 10 44 -4.2213 2.6036
6 10 47 -15.0221 1.7094
6 11 -44 -27.8661 -7.5504
6 11 -41 17.2592 -3.9203
6 11 -38 -43.3164 6.5240
6 11 -35 -33.3519 -12.9600
6 11 -32 2.1272 -2.4144
6 11 -29 -9.7717 -3.4574
6 11 -26 8.8383 -4.2861
6 11 -23 -9.5397 -8.3872
6 11 -20 -15.9541 0.7261
6 11 -17 33.7008 0.1861
6 11 -14 -25.8132 -3.8717
6 11 -11 10.4076 4.1163
6 11 -8 72.1485 3.3149
6 11 -5 14.9571 -9.0601
6 11 -2 -22.1965 12.1552
6 11 1 20.7268 -14.5240
6 11 4 -0.2335 10.8265
6 11 7 -1.8588 -11.7004
6 11 10 -62.6202 11.1133
6 11 13 64.0659 -7.1268
6 11 16 -11.4686 10.9915
6 11 19 -0.6687 3.8002
6 11 22 -40.1878 3.3833
6 11 25 27.8727 9.1797
6 11 28 0.5642 2.0818
6 11 31 -19.4547 3.8805
6 11 34 -39.4122 3.6341
6 11 37 -40.8614 -2.4608
6 11 40 -0.5757 -1.1930
6 11 43 -44.4932 -5.1315
6 12 -39 -9.6912 -3.8528
6 12 -36 13.5491 2.1564
6 12 -33 0.1103 -2.9042
6 12 -30 -15.6287 8.0795
6 12 -27 6.5879 -8.0790
6 12 -24 -3.2640 12.5989
6 12 -21 -4.6887 -12.2389
6 12 -18 -47.8207 10.4809
6 12 -15 -12.1549 -10.6137
6 12 -12 -13.5251 -0.9587
6 12 -9 4.2160 0.4521
6 12 -6 -5.0915 -4.7162
6 12 -3 -32.1420 3.4148
6 12 0 -12.9422 1.7067
6 12 3 43.6176 -1.7209
6 12 6 -20.5754 6.8694
6 12 9 -14.4806 -5.0138
6 12 12 1.1884 10.1028
6 12 15 26.4359 -13.1196
6 12 18 -47.0919 9.1010
6 12 21 10.5758 -12.4640
6 12 24 16.1070 4.3898
6 12 27 -36.2967 -2.4905
6 12 30 -3.5170 -4.6299
6 12 33 -22.3107 2.6249
6 12 36 1.2183 -4.2768
6 12 39 -21.7683 -1.3041
6 13 -37 -9.4340 7.2406
6 13 -34 -8.7515 1.3846
6 13 -31 7.0562 7.2708
6 13 -28 17.6860 -3.0231
6 13 -25 33.7881 6.7320
6 13 -22 26.9578 3.2123
6 13 -19 -4.0568 3.6692
6 13 -16 -12.8489 3.0073
6 13 -13 2.8166 0.9748
6 13 -10 44.6656 -3.1611
6 13 -7 28.1003 5.0012
6 13 -4 14.5438 -11.3197
6 13 -1 13.6343 8.6451
6 13 2 16.0826 -10.1076
6 13 5 -5.1535 3.3669
6 13 8 5.1410 -9.5620
6 13 11 6.8564 2.3185
6 13 14 -27.3923 -10.3748
6 13 17 -25.3018 0.9182
6 13 20 -2.8452 -2.2090
6 13 23 9.2536 -0.2721
6 13 26 -25.2034 3.2016
6 13 29 -23.2674 6.1305
6 13 32 55.3981 4.3211
6 13 35 16.2022 11.0153
6 13 38 3.5322 4.1782
6 14 -35 -0.9287 1.0360
6 14 -32 51.4888 -10.5778
6 14 -29 31.6077 -2.0769
6 14 -26 -30.3257 -5.6800
6 14 -23 -6.2489 -10.5932
6 14 -20 36.6213 3.7707
6 14 -17 5.0492 -2.7022
6 14 -14 -32.8374 6.6761
6 14 -11 -19.6470 3.6506
6 14 -8 9.1627 8.2032
6 14 -5 -8.7699 4.2329
6 14 -2 -60.7187 -0.4581
6 14 1 -15.0796 1.3888
6 14 4 40.3054 -4.8032
6 14 7 7.7041 -0.8826
6 14 10 -39.5562 -3.0740
6 14 13 24.6972 0.5416
6 14 16 80.3409 1.9507
6 14 19 21.6725 -0.7389
6 14 22 -29.0573 7.5289
6 14 25 -4.5499 -7.4644
6 14 28 24.1009 8.0889
6 14 31 -2.4460 -14.5336
6 14 34 -11.1080 7.4582
6 15 -30 27.7446 8.5563
6 15 -27 1.6490 1.3151
6 15 -24 -31.0455 4.6410
6 15 -21 -2.0718 2.5828
6 15 -18 28.3907 3.9773
6 15 -15 -9.8409 1.4085
6 15 -12 -7.4906 -5.3004
6 15 -9 -17.1299 -0.2201
6 15 -6 28.4217 -1.4601
6 15 -3 -26.2661 -5.0110
6 15 0 13.9653 5.4239
6 15 3 -19.6431 -0.1852
6 15 6 -19.0841 1.1566
6 15 9 -14.0856 3.6211
6 15 12 3.2026 1.3876
6 15 15 23.8719 -2.1371
6 15 18 -7.5802 1.5448
6 15 21 -0.2194 -2.3814
6 15 24 -5.1159 -1.8539
6 15 27 12.2279 5.4591
6 15 30 -21.2163 -5.0188
6 16 -25 33.3593 -2.5462
6 16 -22 -14.9527 -0.1034
6 16 -19 -18.9388 -7.1449
6 16 -16 -3.3459 -2.5592
6 16 -13 26.5739 3.8816
6 16 -10 -27.7097 -0.9990
6 16 -7 -8.5240 9.0537
6 16 -4 34.1493 -1.4901
6 16 -1 -34.2362 1.2735
6 16 2 -15.6589 -9.3532
6 16 5 -22.0285 0.7330
6 16 8 21.0701 -13.2485
6 16 11 0.2367 0.7811
6 16 14 -44.8156 -3.6550
6 16 17 19.7035 -0.4259
6 16 20 47.5628 3.8960
6 16 23 37.0576 3.2541
6 17 -17 5.0088 1.3635
6 17 -14 4.2547 0.9667
6 17 -11 -4.6897 -1.0140
6 17 -8 23.9665 2.2056
6 17 -5 7.6126 -11.2825
6 17 -2 -14.2299 7.0160
6 17 1 -26.3671 -6.5607
6 17 4 6.7164 6.4136
6 17 7 10.5092 -0.2460
6 17 10 -7.9210 7.7078
6 17 13 2.3241 -3.6331
6 17 16 13.9039 7.1604
7 1 -57 71.3998 0.8755
7 1 -54 16.4696 -1.3745
7 1 -51 -24.8989 -1.8464
7 1 -48 -13.8434 4.1248
7 1 -45 58.6640 18.6586
7 1 -42 78.0926 15.5925
7 1 -39 -114.7180 26.8056
7 1 -36 -13.7247 43.3369
7 1 -33 -10.0625 13.3071
7 1 -30 61.9491 40.4370
7 1 -27 -36.9744 8.2226
7 1 -24 -145.3159 -3.4587
7 1 -21 39.1805 -17.8005
7 1 -18 140.9807 -18.4943
7 1 -15 -107.1614 -46.1876
7 1 -12 -84.9905 -15.8985
7 1 -9 219.4758 -19.9098
7 1 -6 158.7603 -15.9194
7 1 -3 -208.4310 -11.2377
7 1 0 -92.6499 10.5769
7 1 3 132.8270 -50.0465
7 1 6 -45.8959 14.3963
7 1 9 -207.3363 -59.3107
7 1 12 -46.6888 -3.8345
7 1 15 182.3048 -42.3390
7 1 18 -30.2900 17.7646
7 1 21 -56.7419 -21.4269
7 1 24 21.9127 46.0940
7 1 27 38.8227 17.7951
7 1 30 -2.8720 42.2648
7 1 33 -20.9631 31.5815
7 1 36 44.5670 37.3396
7 1 39 -25.7297 6.7129
7 1 42 -48.9661 29.2869
7 1 45 3.6101 -13.1272
7 1 48 -22.0744 9.8470
7 1 51 50.8758 -14.7438
7 1 54 -11.2713 0.7508
7 1 57 -26.7475 -10.8565
7 2 -55 -3.1087 -8.1367
7 2 -52 10.3429 11.6166
7 2 -49 29.5487 -11.3380
7 2 -46 -16.4358 16.9893
7 2 -43 -41.9593 -13.5673
7 2 -40 10.0987 17.7301
7 2 -37 13.0500 -16.6633
7 2 -34 -93.9385 14.2688
7 2 -31 -53.3969 -17.6700
7 2 -28 58.5006 -0.6553
7 2 -25 -7.2329 0.7207
7 2 -22 -87.1307 -2.1435
7 2 -19 23.1988 0.0037
7 2 -16 23.9280 22.3539
7 2 -13 80.2604 -17.6659
7 2 -10 -114.7385 27.9608
7 2 -7 21.3534 -27.5057
7 2 -4 -69.3080 16.0833
7 2 -1 -48.5600 -43.9383
7 2 2 95.2814 25.6440
7 2 5 -174.2681 -31.4189
7 2 8 -101.0684 13.5631
7 2 11 92.5833 17.7349
7 2 14 63.0347 -3.3036
7 2 17 -106.1014 20.4485
7 2 20 -1.8960 6.4545
7 2 23 139.1534 -7.8978
7 2 26 10.7953 -0.1922
7 2 29 -54.7585 -9.2786
7 2 32 64.8298 -2.4446
7 2 35 -5.3949 -19.2162
7 2 38 36.2575 21.8412
7 2 41 9.9518 -20.5745
7 2 44 10.1471 12.2371
7 2 47 -7.8030 5.7951
7 2 50 -1.0219 -8.6120
7 2 53 -12.5394 10.3224
7 2 56 -3.8061 -8.2953
7 3 -56 -8.1260 -8.1294
7 3 -53 17.0327 -2.1138
7 3 -50 56.5804 4.1554
7 3 -47 -30.5600 -3.4636
7 3 -44 8.4429 -4.6961
7 3 -41 20.1824 -4.6943
7 3 -38 42.8379 -12.1565
7 3 -35 24.3532 9.0960
7 3 -32 -12.7081 -25.5099
7 3 -29 -67.1611 36.6021
7 3 -26 27.7000 -35.8805
7 3 -23 -10.5491 42.3172
7 3 -20 -69.2783 -26.2163
7 3 -17 44.5599 22.3594
7 3 -14 -4.1155 -18.9659
7 3 -11 109.7321 7.1606
7 3 -8 -122.9799 -12.9058
7 3 -5 113.5539 3.6429
7 3 -2 129.1073 7.2598
7 3 1 -229.2492 19.9970
7 3 4 -13.0787 7.7384
7 3 7 46.3732 54.9198
7 3 10 86.0055 -21.2103
7 3 13 -135.7941 54.8905
7 3 16 -78.9043 -45.1154
7 3 19 95.1826 21.0242
7 3 22 91.2888 -54.3899
7 3 25 -37.9563 1.1973
7 3 28 -6.5525 -41.5807
7 3 31 -11.2252 -0.2717
7 3 34 51.3499 -6.2378
7 3 37 65.2678 -3.2409
7 3 40 4.6418 13.4356
7 3 43 50.1487 1.4585
7 3 46 2.2852 -3.8408
7 3 49 12.3843 10.6409
7 3 52 8.7898 -4.2791
7 3 55 43.1939 7.7424
7 4 -54 22.6345 -2.1247
7 4 -51 -24.1324 -4.5240
7 4 -48 2.3641 -5.8731
7 4 -45 7.3989 8.1468
7 4 -42 -1.3080 -2.4524
7 4 -39 -39.0883 17.1560
7 4 -36 15.8407 9.4824
7 4 -33 95.0011 16.6015
7 4 -30 37.0612 29.5564
7 4 -27 -141.9367 1.4543
7 4 -24 -4.5542 53.9014
7 4 -21 94.6340 -2.7460
7 4 -18 73.5543 45.3767
7 4 -15 -131.0189 7.8449
7 4 -12 -80.6182 19.6648
7 4 -9 240.6207 2.7235
7 4 -6 -7.4138 -6.7630
7 4 -3 -76.1661 -8.6650
7 4 0 52.3862 -27.2968
7 4 3 129.4040 -16.7029
7 4 6 -18.5875 -24.8090
7 4 9 -133.6804 -36.6335
7 4 12 -128.2212 -1.0282
7 4 15 147.0867 -52.9633
7 4 18 5.5046 7.8097
7 4 21 -3.5315 -40.9508
7 4 24 31.4582 -1.5578
7 4 27 65.4527 -19.8466
7 4 30 -31.3329 3.8054
7 4 33 -58.5666 0.1129
7 4 36 -1.9053 7.8337
7 4 39 76.7993 18.3767
7 4 42 -34.2429 10.4233
7 4 45 -22.2727 11.6752
7 4 48 -1.6812 17.9207
7 4 51 27.1054 -5.7021
7 4 54 3.3335 9.7811
7 5 -52 18.0245 2.3492
7 5 -49 -14.2767 -8.4273
7 5 -46 -37.9821 -2.3199
7 5 -43 26.7489 -7.4891
7 5 -40 29.5607 -6.6035
7 5 -37 6.0427 -1.5216
7 5 -34 -32.8480 -13.3110
7 5 -31 84.2497 5.0994
7 5 -28 13.8653 -8.6935
7 5 -25 -31.7566 -10.0959
7 5 -22 -17.7228 7.7757
7 5 -19 -16.2289 -21.8128
7 5 -16 100.1899 21.8160
7 5 -13 -167.5986 -20.9932
7 5 -10 115.5948 26.8967
7 5 -7 -18.0223 -13.3459
7 5 -4 173.5481 24.7349
7 5 -1 -110.0532 -1.6935
7 5 2 -35.5047 14.3636
7 5 5 -1.1500 13.1087
7 5 8 -60.1409 3.1540
7 5 11 -17.6172 16.8559
7 5 14 59.1474 7.5533
7 5 17 52.2776 -0.1609
7 5 20 36.0307 17.2985
7 5 23 -48.5396 -14.3543
7 5 26 57.2686 11.3964
7 5 29 11.2687 -19.0875
7 5 32 -5.2071 5.9582
7 5 35 29.1056 -21.1268
7 5 38 4.2725 1.1507
7 5 41 0.1782 -11.1769
7 5 44 -19.4418 -6.2661
7 5 47 2.1791 2.8526
7 5 50 19.5888 -5.2848
7 5 53 -4.2794 0.7426
7 6 -50 16.4479 7.4572
7 6 -47 12.1056 -5.6634
7 6 -44 -38.7662 1.7130
7 6 -41 11.7126 -16.3433
7 6 -38 22.7185 -1.8602
7 6 -35 24.6681 -8.8235
7 6 -32 49.6575 -11.1354
7 6 -29 0.5276 18.6888
7 6 -26 24.2332 -8.2635
7 6 -23 18.8895 35.6422
7 6 -20 -96.6044 -1.7993
7 6 -17 -25.8840 31.0031
7 6 -14 19.4254 -12.7375
7 6 -11 31.5095 6.7551
7 6 -8 -88.8114 -13.1613
7 6 -5 35.2295 -19.5393
7 6 -2 67.5266 1.5223
7 6 1 -45.9621 -9.7350
7 6 4 -130.0872 7.9543
7 6 7 8.1265 19.9449
7 6 10 -139.3956 2.9050
7 6 13 -90.4891 23.6805
7 6 16 -9.2352 -16.9161
7 6 19 64.0720 14.2152
7 6 22 6.6539 -43.2312
7 6 25 -143.6016 5.4224
7 6 28 4.8669 -34.4886
7 6 31 26.5425 -2.1446
7 6 34 9.9782 -4.6067
7 6 37 -34.7628 0.4553
7 6 40 -18.3130 6.1341
7 6 43 -16.5994 3.1476
7 6 46 3.4005 9.5212
7 6 49 -6.1890 1.9610
7 6 52 -13.2192 0.2212
7 7 -51 27.8681 0.9426
7 7 -48 1.7692 -4.4983
7 7 -45 18.5626 11.7640
7 7 -42 -47.3554 -1.5843
7 7 -39 -3.9915 -5.2366
7 7 -36 7.0659 10.7663
7 7 -33 33.8287 -4.8099
7 7 -30 -32.9152 11.4877
7 7 -27 -6.8884 -3.9834
7 7 -24 55.1322 1.1321
7 7 -21 37.7741 0.5487
7 7 -18 -77.4767 -8.8092
7 7 -15 17.6316 13.0529
7 7 -12 -12.7323 -16.0007
7 7 -9 19.4423 18.1409
7 7 -6 -64.1738 -13.5901
7 7 -3 34.1733 7.8554
7 7 0 -73.6775 -7.0223
7 7 3 -44.0322 -5.1919
7 7 6 100.8520 0.9682
7 7 9 -21.5236 -13.6224
7 7 12 14.1089 4.4092
7 7 15 -49.1881 -14.2867
7 7 18 78.7330 4.2001
7 7 21 27.1787 -6.3199
7 7 24 -24.6601 -1.1014
7 7 27 2.8545 5.7589
7 7 30 -16.2105 -6.2579
7 7 33 40.1946 11.2453
7 7 36 -27.9338 -3.5433
7 7 39 -54.6069 9.4397
7 7 42 25.4604 -2.0283
7 7 45 0.9038 3.7797
7 7 48 14.4261 -7.3151
7 7 51 -17.3213 10.4239
7 8 -49 -11.5317 2.8724
7 8 -46 44.3004 -6.9625
7 8 -43 25.8317 5.8632
7 8 -40 -26.2549 -6.4484
7 8 -37 -28.0726 -9.7877
7 8 -34 -5.1670 -7.5426
7 8 -31 28.1126 -6.4247
7 8 -28 -60.6564 -0.8074
7 8 -25 -72.8110 -6.1256
7 8 -22 101.9424 12.4929
7 8 -19 -31.7044 -5.5210
7 8 -16 -54.6115 7.7567
7 8 -13 -49.1234 0.1376
7 8 -10 34.8329 -6.8138
7 8 -7 2.4828 -2.0282
7 8 -4 -112.9685 -5.7630
7 8 -1 88.7338 -1.3586
7 8 2 14.4986 3.4266
7 8 5 -36.3875 12.8735
7 8 8 64.0023 12.4151
7 8 11 7.9992 12.8573
7 8 14 29.7096 20.2412
7 8 17 -34.4005 -3.9818
7 8 20 -25.8731 5.8458
7 8 23 63.0625 -11.8125
7 8 26 4.1421 -7.8748
7 8 29 0.7806 -13.9845
7 8 32 -9.1224 -6.6066
7 8 35 30.4917 -6.6027
7 8 38 -0.4745 -1.9499
7 8 41 4.5036 1.7246
7 8 44 -11.3409 -4.2454
7 8 47 34.8961 5.3943
7 9 -47 16.4600 9.7975
7 9 -44 -23.8611 -5.0057
7 9 -41 16.1464 10.4872
7 9 -38 -5.8027 1.1157
7 9 -35 -6.6768 -4.1272
7 9 -32 -12.4419 7.0042
7 9 -29 16.0194 -9.4779
7 9 -26 20.3265 9.7852
7 9 -23 -26.4441 -17.3115
7 9 -20 31.3457 20.9168
7 9 -17 31.1200 -20.9422
7 9 -14 -30.8699 16.9982
7 9 -11 38.4004 -10.5833
7 9 -8 -16.1288 6.6432
7 9 -5 -2.9248 -5.6416
7 9 -2 -33.6040 2.5544
7 9 1 -42.8677 -3.5547
7 9 4 0.4176 -1.8561
7 9 7 16.4065 -5.7331
7 9 10 43.2297 5.1908
7 9 13 -64.7172 -18.7779
7 9 16 22.5438 15.7184
7 9 19 64.2882 -23.4232
7 9 22 -17.1940 16.1560
7 9 25 7.9798 -16.5039
7 9 28 -2.7025 13.6254
7 9 31 -10.3256 -10.2805
7 9 34 10.5495 7.1317
7 9 37 -22.8079 1.9801
7 9 40 13.7047 -2.0839
7 9 43 -35.3772 1.7794
7 9 46 -3.7129 -2.9459
7 10 -45 -30.2801 -0.0730
7 10 -42 8.4363 3.5530
7 10 -39 17.2916 0.4907
7 10 -36 -24.5130 0.2113
7 10 -33 -52.0911 -3.1619
7 10 -30 -43.0507 -3.9460
7 10 -27 60.5071 2.2535
7 10 -24 -5.8125 -5.1661
7 10 -21 -50.1361 4.3848
7 10 -18 7.3575 -4.6423
7 10 -15 75.5620 -1.0657
7 10 -12 -14.6018 -3.6723
7 10 -9 -63.7267 -2.8870
7 10 -6 -16.9002 -5.0528
7 10 -3 46.4043 2.9904
7 10 0 -35.9299 -3.9382
7 10 3 -85.2624 7.0416
7 10 6 17.0033 2.5674
7 10 9 55.0198 11.7578
7 10 12 -48.6956 0.3264
7 10 15 -26.2473 15.1678
7 10 18 8.2043 -6.7989
7 10 21 43.5157 4.4783
7 10 24 -9.0716 -6.8845
7 10 27 -14.0324 -7.1088
7 10 30 31.6942 -6.5081
7 10 33 -17.3573 -4.9227
7 10 36 -44.9698 -4.1489
7 10 39 -14.6468 -1.2550
7 10 42 21.6860 5.1631
7 10 45 27.1785 2.7807
7 11 -40 -8.2904 4.9834
7 11 -37 44.6681 1.3148
7 11 -34 -11.1966 -2.7334
7 11 -31 -44.7722 3.2287
7 11 -28 14.0087 -11.4116
7 11 -25 25.7743 2.9593
7 11 -22 -5.3898 -7.5775
7 11 -19 -26.8025 9.9466
7 11 -16 -36.5003 -9.8068
7 11 -13 86.9416 12.1592
7 11 -10 25.2369 -12.9467
7 11 -7 -49.7814 4.8851
7 11 -4 7.3781 -13.8376
7 11 -1 34.6483 1.0866
7 11 2 -46.0471 -11.3365
7 11 5 -30.4512 7.8505
7 11 8 -81.0336 -6.8762
7 11 11 68.4342 14.4019
7 11 14 -20.4671 -1.8745
7 11 17 -52.6910 12.4132
7 11 20 -13.9825 -7.6221
7 11 23 -1.8892 10.6882
7 11 26 50.1439 -12.8626
7 11 29 -45.9934 4.9577
7 11 32 -24.7382 -5.2993
7 11 35 -2.5089 -4.3097
7 11 38 13.6733 4.8035
7 11 41 -20.9345 -6.4441
7 12 -38 -2.2889 -4.1663
7 12 -35 0.5635 9.1992
7 12 -32 19.0985 6.0602
7 12 -29 -18.0706 12.4041
7 12 -26 42.0826 2.3794
7 12 -23 40.1435 5.5082
7 12 -20 -20.7135 -3.3216
7 12 -17 -61.5714 -0.8814
7 12 -14 39.8744 -8.3258
7 12 -11 16.7555 -3.2437
7 12 -8 -32.8883 -0.8917
7 12 -5 -87.9147 -5.6322
7 12 -2 66.1124 4.6319
7 12 1 52.2657 -1.4852
7 12 4 4.2612 -1.1780
7 12 7 -30.4842 -0.4559
7 12 10 -2.0833 -3.8535
7 12 13 -11.8791 -5.7583
7 12 16 -35.3784 -2.2831
7 12 19 -52.3440 -5.0068
7 12 22 45.7519 -2.3301
7 12 25 -4.0582 -0.6667
7 12 28 -32.0409 2.3640
7 12 31 -23.4540 -2.6442
7 12 34 24.1082 8.7376
7 12 37 7.9380 -0.6299
7 13 -33 4.2861 -2.4272
7 13 -30 -12.7817 3.1353
7 13 -27 24.0734 0.1224
7 13 -24 -5.6091 3.2873
7 13 -21 13.5734 -2.3832
7 13 -18 -3.8185 2.9793
7 13 -15 15.1024 3.8186
7 13 -12 4.7241 6.8748
7 13 -9 27.3051 0.6811
7 13 -6 28.2399 11.4490
7 13 -3 35.9809 -6.7031
7 13 0 -4.8062 10.8676
7 13 3 2.3546 -10.9087
7 13 6 -24.5131 8.8803
7 13 9 -6.4550 -8.6872
7 13 12 -22.2616 4.7996
7 13 15 -2.8335 -1.0142
7 13 18 11.8547 -1.8672
7 13 21 -5.7104 8.1232
7 13 24 -31.3733 -5.7981
7 13 27 29.8564 1.2826
7 13 30 5.4194 -3.8683
7 13 33 -13.4209 -1.8122
7 14 -31 32.0217 3.4852
7 14 -28 48.0896 -4.0041
7 14 -25 22.0111 7.1585
7 14 -22 -25.6539 -4.1251
7 14 -19 -8.4395 0.2541
7 14 -16 10.3873 -8.6711
7 14 -13 0.2041 1.5690
7 14 -10 -29.1092 -15.9760
7 14 -7 26.7615 6.3734
7 14 -4 7.8108 -12.6135
7 14 -1 16.0634 11.3744
7 14 2 9.6564 -2.3793
7 14 5 6.9789 12.1303
7 14 8 -38.1247 4.9694
7 14 11 -2.0149 4.7722
7 14 14 -13.9244 2.6503
7 14 17 -12.4526 -1.9862
7 14 20 18.3560 -2.1191
7 14 23 8.8192 -4.7558
7 14 26 11.2673 -6.5421
7 14 29 -15.7107 4.2692
7 15 -26 27.0153 -1.1426
7 15 -23 12.4263 3.0239
7 15 -20 -2.4718 4.1974
7 15 -17 -12.2246 -3.0760
7 15 -14 -7.3511 5.8097
7 15 -11 26.7678 -6.4180
7 15 -8 20.0331 5.9308
7 15 -5 -34.1198 -7.0830
7 15 -2 11.5434 1.7232
7 15 1 18.8215 -8.1627
7 15 4 5.4157 -4.1869
7 15 7 -18.7744 -7.4444
7 15 10 -34.1933 -4.5298
7 15 13 42.0549 -5.1255
7 15 16 -22.4693 -0.9980
7 15 19 9.1471 -2.7016
7 15 22 4.2245 7.7954
7 15 25 17.3253 -8.4827
7 16 -18 -23.4125 3.8583
7 16 -15 6.6417 0.5618
7 16 -12 33.2656 -0.5998
7 16 -9 9.4990 2.4803
7 16 -6 11.6992 2.4045
7 16 -3 -34.6197 -2.9251
7 16 0 10.3013 6.9626
7 16 3 -14.4859 -0.2457
7 16 6 -37.4012 2.1302
7 16 9 -16.5267 4.1136
7 16 12 20.0498 -1.9866
7 16 15 4.3351 -0.1627
7 16 18 -16.0762 -1.1224
7 17 -7 -9.1109 6.7076
7 17 -4 -2.5151 6.7148
7 17 -1 9.4434 -0.9358
7 17 2 53.8574 5.9776
7 17 5 2.1925 1.5053
7 17 8 19.3112 -0.1752
8 1 -56 -13.9989 7.4202
8 1 -53 22.9679 9.5594
8 1 -50 30.3816 8.3294
8 1 -47 30.4748 -2.9546
8 1 -44 -29.0446 -21.0271
8 1 -41 -29.1846 1.7448
8 1 -38 91.7394 -49.6024
8 1 -35 -93.1004 -18.6664
8 1 -32 6.2964 -54.5488
8 1 -29 -110.9581 -24.4671
8 1 -26 155.1255 -77.8169
8 1 -23 9.5054 8.8270
8 1 -20 -134.9635 -74.5106
8 1 -17 130.3441 24.2368
8 1 -14 -154.4722 -17.3856
8 1 -11 55.5670 42.7128
8 1 -8 -149.6742 3.1099
8 1 -5 -42.3747 76.1011
8 1 -2 -28.2694 1.7982
8 1 1 -40.5752 58.9435
8 1 4 -3.3572 19.8239
8 1 7 -4.3373 49.4467
8 1 10 13.4631 5.2029
8 1 13 204.2319 88.8322
8 1 16 -139.2312 -8.4334
8 1 19 -56.6150 79.5440
8 1 22 -30.1327 -3.0248
8 1 25 23.0739 35.3550
8 1 28 -15.5757 -39.1222
8 1 31 -1.2791 6.5103
8 1 34 32.1314 -60.5051
8 1 37 -1.6680 -30.0684
8 1 40 -34.2137 -37.0638
8 1 43 3.5858 -33.7648
8 1 46 -18.5261 -23.2507
8 1 49 16.7399 -9.4608
8 1 52 -27.0028 -25.7624
8 1 55 10.3019 -0.3290
8 2 -54 -12.4216 6.0708
8 2 -51 8.3909 -7.3596
8 2 -48 -16.1635 2.2280
8 2 -45 18.7872 -11.5256
8 2 -42 -27.2425 -2.8738
8 2 -39 -44.0997 -6.6656
8 2 -36 26.6586 3.4293
8 2 -33 34.3984 -3.3283
8 2 -30 -48.9332 4.3437
8 2 -27 -68.5469 -1.5580
8 2 -24 54.0331 2.6344
8 2 -21 119.8525 -19.5555
8 2 -18 -19.2083 0.6504
8 2 -15 -95.9719 -41.0823
8 2 -12 -15.6801 -3.4940
8 2 -9 -106.8457 -36.7282
8 2 -6 -72.5376 3.5409
8 2 -3 17.2949 -16.6350
8 2 0 47.1552 26.9321
8 2 3 -139.7673 -0.6313
8 2 6 -107.6025 27.4326
8 2 9 -43.0787 0.1474
8 2 12 -55.0142 14.3665
8 2 15 22.2027 -18.7001
8 2 18 -8.7694 22.2783
8 2 21 -75.3261 -27.6053
8 2 24 103.9121 27.7175
8 2 27 49.7982 -5.3148
8 2 30 -40.6373 24.2443
8 2 33 -63.4748 3.5645
8 2 36 32.4869 24.4860
8 2 39 -42.5053 -3.6930
8 2 42 -45.7539 9.9287
8 2 45 0.9645 2.9589
8 2 48 3.9640 -2.3064
8 2 51 21.6936 -5.3161
8 2 54 -22.9676 10.0680
8 3 -55 25.2339 3.0132
8 3 -52 -20.3437 1.8794
8 3 -49 -24.9479 4.9936
8 3 -46 26.3499 3.9376
8 3 -43 -3.0544 8.5311
8 3 -40 -23.4684 7.4936
8 3 -37 -75.2799 0.0092
8 3 -34 65.1084 7.4191
8 3 -31 105.0880 3.0015
8 3 -28 -65.8517 -1.9359
8 3 -25 5.5098 -3.9590
8 3 -22 41.1745 4.7567
8 3 -19 -48.7695 -0.5288
8 3 -16 11.5538 7.9700
8 3 -13 -14.5689 21.8947
8 3 -10 138.7609 6.2552
8 3 -7 137.5107 20.0076
8 3 -4 -45.1139 -1.3493
8 3 -1 -200.0846 -8.0250
8 3 2 -87.6785 -27.6263
8 3 5 56.5587 -23.4075
8 3 8 -159.0324 -42.3617
8 3 11 -2.5924 -20.8444
8 3 14 160.5335 -15.0101
8 3 17 55.2743 -3.9229
8 3 20 -36.1343 10.4192
8 3 23 -59.7408 19.9193
8 3 26 37.2122 11.5517
8 3 29 43.0371 16.1661
8 3 32 -33.9007 4.8878
8 3 35 -21.1701 -0.3967
8 3 38 44.0450 -6.3337
8 3 41 31.1152 0.7162
8 3 44 -51.4718 -10.4114
8 3 47 12.1809 7.9029
8 3 50 16.4252 -2.2690
8 3 53 8.8339 14.9844
8 4 -53 37.8407 22.2460
8 4 -50 10.9612 -7.1319
8 4 -47 -31.0279 9.6139
8 4 -44 24.0168 -6.3696
8 4 -41 5.5735 -3.1837
8 4 -38 -36.6247 -1.4653
8 4 -35 39.7621 -12.3001
8 4 -32 9.0350 1.5071
8 4 -29 86.3068 -18.4462
8 4 -26 -76.4090 3.1895
8 4 -23 -90.3751 -12.6104
8 4 -20 11.3757 -8.6110
8 4 -17 109.8547 4.8147
8 4 -14 -35.8286 -24.6897
8 4 -11 -123.8281 18.4797
8 4 -8 163.7278 -21.5307
8 4 -5 48.9927 18.7624
8 4 -2 -39.3734 -4.6818
8 4 1 -216.4881 11.2819
8 4 4 158.5253 5.8612
8 4 7 -13.4506 -1.1001
8 4 10 -43.0598 16.1547
8 4 13 41.7864 -5.5088
8 4 16 26.9420 18.2426
8 4 19 62.9820 5.8126
8 4 22 -36.0088 8.8622
8 4 25 4.0136 13.2687
8 4 28 19.5774 -2.8946
8 4 31 20.9017 6.1136
8 4 34 -0.4874 -10.0049
8 4 37 2.8744 0.7083
8 4 40 36.4305 -9.0358
8 4 43 29.7499 -4.2874
8 4 46 -28.7390 -6.7071
8 4 49 -21.5682 -8.0988
8 4 52 27.7259 -2.8123
8 5 -51 -6.6416 -2.8026
8 5 -48 12.7906 -7.3868
8 5 -45 3.7305 4.2315
8 5 -42 -28.0255 -7.4949
8 5 -39 16.7485 -5.7697
8 5 -36 57.0503 2.2985
8 5 -33 23.7815 -4.4662
8 5 -30 -4.9174 -8.1971
8 5 -27 55.5020 -6.8960
8 5 -24 63.7221 -5.0280
8 5 -21 -100.0691 -16.2862
8 5 -18 65.0245 3.6502
8 5 -15 27.2188 4.7077
8 5 -12 64.6759 -2.2643
8 5 -9 -144.1754 25.7259
8 5 -6 45.0695 11.9366
8 5 -3 75.1717 14.5923
8 5 0 -3.4838 20.5736
8 5 3 -88.1566 7.6141
8 5 6 -99.6711 2.8085
8 5 9 -15.0402 -1.5794
8 5 12 52.5863 2.5387
8 5 15 7.5270 -21.0903
8 5 18 -101.0156 6.0694
8 5 21 87.3956 -12.4121
8 5 24 -15.6232 -5.7938
8 5 27 -29.1402 2.7493
8 5 30 -47.5030 -4.8290
8 5 33 73.3028 -6.8996
8 5 36 -17.7166 -2.2763
8 5 39 9.0147 -3.2091
8 5 42 11.1034 -8.2077
8 5 45 -1.2821 3.6179
8 5 48 15.8495 0.3057
8 5 51 18.3541 -5.4308
8 6 -49 9.8792 8.5015
8 6 -46 -2.7092 0.9821
8 6 -43 -7.8292 18.1807
8 6 -40 -22.7944 -4.8123
8 6 -37 51.3448 11.5560
8 6 -34 -18.7012 1.1158
8 6 -31 -56.2955 -5.1926
8 6 -28 -39.7500 -0.3709
8 6 -25 47.1947 -11.4411
8 6 -22 11.1087 -2.2471
8 6 -19 -48.6232 -16.6492
8 6 -16 8.8160 -1.9412
8 6 -13 -48.1894 -10.8937
8 6 -10 -9.1813 -10.9825
8 6 -7 -11.8422 1.8300
8 6 -4 64.5519 -15.2574
8 6 -1 52.0425 3.0799
8 6 2 -40.2232 -14.4693
8 6 5 -25.7104 2.8057
8 6 8 29.1972 -11.8257
8 6 11 -20.7186 4.8473
8 6 14 0.7763 0.5312
8 6 17 -23.9857 7.2564
8 6 20 -24.5534 15.2229
8 6 23 14.1525 13.5771
8 6 26 13.7428 16.0367
8 6 29 -2.1252 13.2903
8 6 32 -24.7125 12.3697
8 6 35 21.1145 3.4566
8 6 38 9.8930 0.2654
8 6 41 -29.7896 2.1938
8 6 44 5.0993 -8.3483
8 6 47 -24.8800 -1.1823
8 6 50 -15.9581 -8.9777
8 7 -47 1.6661 -6.3375
8 7 -44 30.4616 8.4147
8 7 -41 19.9340 2.5103
8 7 -38 -31.2622 -1.9965
8 7 -35 -20.1744 11.1591
8 7 -32 79.7440 -13.5324
8 7 -29 3.6308 6.9174
8 7 -26 -40.6890 -13.0390
8 7 -23 -12.5657 1.6957
8 7 -20 78.0202 -1.2836
8 7 -17 -5.4237 -1.3361
8 7 -14 -108.8136 16.0005
8 7 -11 67.8527 -4.1454
8 7 -8 68.3577 22.7089
8 7 -5 53.8353 -5.8027
8 7 -2 26.3666 6.1988
8 7 1 -17.1822 -2.6431
8 7 4 132.6861 -12.1537
8 7 7 -43.2126 0.3230
8 7 10 -56.5136 -11.8525
8 7 13 -46.5212 6.5904
8 7 16 43.9753 -2.5606
8 7 19 4.4301 6.6685
8 7 22 -26.2031 5.0870
8 7 25 8.9093 -1.1657
8 7 28 20.8306 4.6103
8 7 31 -72.0665 -9.6102
8 7 34 -5.4066 -0.2942
8 7 37 45.0201 -11.0946
8 7 40 10.4889 -4.0390
8 7 43 9.7184 -4.8774
8 7 46 -26.7910 4.0313
8 7 49 6.7512 -5.5704
8 8 -45 -9.5865 -4.8595
8 8 -42 26.4486 9.5805
8 8 -39 -7.4746 -4.8227
8 8 -36 -7.0387 11.9867
8 8 -33 -41.2413 3.3243
8 8 -30 66.3561 -1.7067
8 8 -27 11.4094 15.1523
8 8 -24 -58.6711 -18.5874
8 8 -21 -39.2190 16.5484
8 8 -18 68.0791 -25.2026
8 8 -15 29.5624 4.0189
8 8 -12 -83.2000 -14.5873
8 8 -9 2.9810 -3.5474
8 8 -6 0.3481 7.7787
8 8 -3 73.1303 -5.0123
8 8 0 -2.9123 18.3690
8 8 3 43.7404 -0.2182
8 8 6 13.8764 8.0083
8 8 9 -23.3688 2.4890
8 8 12 60.4707 -10.6600
8 8 15 -26.8009 11.9420
8 8 18 -26.6908 -20.5872
8 8 21 -24.5864 21.5469
8 8 24 -16.9055 -11.3746
8 8 27 35.2322 17.2505
8 8 30 -35.0032 2.1681
8 8 33 6.3068 8.4357
8 8 36 -31.5620 5.5345
8 8 39 -1.0301 1.4700
8 8 42 1.9172 0.6693
8 8 45 -11.7624 -4.5987
8 9 -43 -10.4850 -2.2601
8 9 -40 16.1128 -2.1823
8 9 -37 31.3562 5.1614
8 9 -34 13.3179 12.7213
8 9 -31 -19.3443 -5.7010
8 9 -28 18.2836 10.5881
8 9 -25 -4.4944 1.6694
8 9 -22 -34.7688 3.0359
8 9 -19 -25.1262 12.3249
8 9 -16 86.1690 -0.3501
8 9 -13 13.1718 17.9262
8 9 -10 -32.8611 -9.8485
8 9 -7 -18.7132 18.1847
8 9 -4 37.6905 -24.7962
8 9 -1 -40.9731 1.3702
8 9 2 13.0489 -17.3142
8 9 5 26.1774 -15.9900
8 9 8 14.3038 -2.1135
8 9 11 -4.2182 -9.7126
8 9 14 51.2384 3.1178
8 9 17 -2.1287 1.9280
8 9 20 82.1721 6.6761
8 9 23 -49.7980 4.7127
8 9 26 19.2865 -2.1800
8 9 29 -16.7909 7.3314
8 9 32 12.4285 -16.8369
8 9 35 -15.9536 4.5280
8 9 38 -56.6141 -7.4789
8 9 41 -34.1343 -1.4565
8 9 44 7.2543 4.8386
8 10 -41 4.6986 1.2786
8 10 -38 -16.1935 -2.1683
8 10 -35 16.7368 -3.3222
8 10 -32 20.5406 6.4897
8 10 -29 -23.1992 -4.5607
8 10 -26 -2.9806 3.4461
8 10 -23 9.5637 -2.9283
8 10 -20 -42.6946 4.5317
8 10 -17 -38.4767 -11.4516
8 10 -14 -8.0664 12.6349
8 10 -11 12.3735 -9.2742
8 10 -8 2.5384 16.6531
8 10 -5 27.2128 -0.8923
8 10 -2 22.2968 20.3843
8 10 1 1.9851 -3.8686
8 10 4 -11.3017 21.4097
8 10 7 47.6523 -9.3908
8 10 10 -28.0735 8.4257
8 10 13 -26.6688 -11.2573
8 10 16 -10.5477 5.8117
8 10 19 1.1552 -16.4340
8 10 22 -6.9863 12.3985
8 10 25 -34.0008 -9.2203
8 10 28 4.9739 9.0963
8 10 31 -37.5788 2.2870
8 10 34 0.9507 3.0587
8 10 37 2.9374 -4.9341
8 10 40 14.5548 -0.5739
8 11 -39 6.4167 -0.2518
8 11 -36 -30.7117 -7.2362
8 11 -33 29.7481 -2.7807
8 11 -30 2.0876 3.1364
8 11 -27 -3.9250 0.0815
8 11 -24 -6.6567 6.3816
8 11 -21 22.7409 3.3699
8 11 -18 5.2071 7.6158
8 11 -15 2.6071 4.6220
8 11 -12 -13.7199 4.9519
8 11 -9 3.6291 1.0651
8 11 -6 -52.1218 0.4524
8 11 -3 3.6707 -3.2684
8 11 0 5.2942 -4.4458
8 11 3 30.9373 0.5701
8 11 6 8.7155 -11.1532
8 11 9 8.3615 3.0061
8 11 12 11.4008 -8.1353
8 11 15 45.3460 2.2366
8 11 18 -18.4477 -2.6592
8 11 21 -45.0894 4.2134
8 11 24 30.4174 -4.0476
8 11 27 8.0354 5.7821
8 11 30 27.3798 3.8662
8 11 33 -29.3135 -2.7463
8 11 36 -30.7720 6.1837
8 11 39 -10.4078 -3.5809
8 12 -34 -44.9052 -11.0201
8 12 -31 -6.7733 -1.0984
8 12 -28 39.0510 -7.4481
8 12 -25 -11.0507 -0.5938
8 12 -22 0.0036 -6.7345
8 12 -19 -15.6874 2.5677
8 12 -16 -0.3889 -3.2066
8 12 -13 -9.7911 6.9754
8 12 -10 -19.0408 -0.8307
8 12 -7 -20.5544 6.6136
8 12 -4 -18.3103 -2.2415
8 12 -1 -11.0837 4.9112
8 12 2 -24.3918 -6.5004
8 12 5 -2.2272 7.5118
8 12 8 -7.0503 -5.9236
8 12 11 60.9778 4.8804
8 12 14 -5.5711 1.4280
8 12 17 32.8249 2.3608
8 12 20 1.5045 0.2571
8 12 23 20.5766 3.3611
8 12 26 -0.8163 -1.3280
8 12 29 5.7345 -1.6546
8 12 32 8.9417 -1.8714
8 12 35 10.4079 -1.0955
8 13 -32 3.3360 -4.9271
8 13 -29 -14.4473 -5.4140
8 13 -26 14.1173 -1.7396
8 13 -23 16.7259 2.8987
8 13 -20 31.0296 1.1479
8 13 -17 17.9787 0.0750
8 13 -14 2.1266 -2.1536
8 13 -11 -3.2195 -6.2402
8 13 -8 2.3269 -5.0975
8 13 -5 34.3878 -6.1263
8 13 -2 -12.9341 2.2848
8 13 1 -7.1935 0.6472
8 13 4 -11.1264 6.6444
8 13 7 50.3756 7.4872
8 13 10 -17.5763 5.4198
8 13 13 -30.0918 5.3867
8 13 16 11.7775 4.7109
8 13 19 42.0615 -0.5164
8 13 22 0.3567 0.8307
8 13 25 -18.1219 -4.4409
8 13 28 4.1703 5.3940
8 13 31 45.8380 -3.7841
8 14 -27 2.4414 0.4608
8 14 -24 7.4942 0.6036
8 14 -21 -3.8141 -4.1986
8 14 -18 -26.3121 7.7123
8 14 -15 11.1195 -4.1533
8 14 -12 29.6611 8.9154
8 14 -9 -35.2118 0.7265
8 14 -6 -14.4952 8.5205
8 14 -3 14.2666 -6.5237
8 14 0 -7.8130 2.6189
8 14 3 -32.3239 -9.2271
8 14 6 -4.7286 -4.7911
8 14 9 -5.6494 -3.6235
8 14 12 20.1022 -3.5488
8 14 15 -12.0020 -1.3783
8 14 18 15.6231 4.9430
8 14 21 0.1905 -0.0355
8 14 24 29.2688 1.2928
8 14 27 9.4813 3.9153
8 15 -19 19.6334 0.8497
8 15 -16 -3.7407 -0.2801
8 15 -13 54.0536 -1.1224
8 15 -10 13.4031 -2.5519
8 15 -7 2.9999 0.8851
8 15 -4 26.0538 -1.0151
8 15 -1 -21.0059 3.9553
8 15 2 0.4786 3.0641
8 15 5 -41.9241 7.0979
8 15 8 2.6837 4.2902
8 15 11 -9.8103 9.5466
8 15 14 2.6854 4.8406
8 15 17 -10.9210 6.9908
8 15 20 -6.1285 0.3919
8 16 -11 -36.4477 -1.8472
8 16 -8 10.8290 -3.5127
8 16 -5 6.2982 2.2745
8 16 -2 23.7795 -5.3179
8 16 1 -21.5355 4.5142
8 16 4 13.9558 -8.7789
8 16 7 2.5421 1.1059
8 16 10 -25.7399 -1.4210
9 1 -55 2.7771 0.1057
9 1 -52 -20.9800 -14.9124
9 1 -49 38.3243 7.3424
9 1 -46 51.9314 -10.2759
9 1 -43 31.1066 -14.2651
9 1 -40 -36.1917 16.4890
9 1 -37 13.4414 -21.9717
9 1 -34 21.2554 17.9565
9 1 -31 7.2515 1.5964
9 1 -28 53.3462 15.5394
9 1 -25 11.8550 4.3297
9 1 -22 5.6098 28.8337
9 1 -19 -3.8153 15.8476
9 1 -16 -91.8471 -2.1598
9 1 -13 -65.2272 48.7522
9 1 -10 170.0335 -13.1071
9 1 -7 29.1254 24.3428
9 1 -4 -68.8293 25.5734
9 1 -1 -80.2820 -5.2136
9 1 2 -63.6025 18.0999
9 1 5 -105.7515 6.5449
9 1 8 -89.9265 -2.1079
9 1 11 80.3234 -12.7339
9 1 14 -75.0706 1.1439
9 1 17 -112.0163 -28.5931
9 1 20 16.9183 -33.0767
9 1 23 82.2678 4.3267
9 1 26 -77.7131 -53.1270
9 1 29 -84.5261 5.3249
9 1 32 35.4413 -9.4040
9 1 35 24.4618 -9.0522
9 1 38 -1.7071 0.3153
9 1 41 -53.4762 10.8878
9 1 44 9.5303 -12.1869
9 1 47 15.3197 1.5014
9 1 50 -3.6916 0.9857
9 1 53 -29.0202 -8.2471
9 2 -53 -24.7204 18.9700
9 2 -50 -35.4485 -6.0074
9 2 -47 3.6937 18.6305
9 2 -44 -2.1065 3.8762
9 2 -41 -8.3917 16.1154
9 2 -38 5.2598 3.6067
9 2 -35 -33.4755 19.9921
9 2 -32 24.7111 -10.4946
9 2 -29 39.0221 5.2492
9 2 -26 -58.2851 -1.7403
9 2 -23 -21.6555 -18.2637
9 2 -20 90.1628 -6.8988
9 2 -17 -8.9545 -1.3117
9 2 -14 -90.9647 -28.0049
9 2 -11 -3.3825 9.6991
9 2 -8 149.3196 -19.3627
9 2 -5 -59.5973 0.1718
9 2 -2 72.3869 -24.5620
9 2 1 -87.3690 13.5295
9 2 4 -34.3569 -36.1665
9 2 7 -44.0828 10.5510
9 2 10 114.9975 -6.7412
9 2 13 -34.3454 -4.1927
9 2 16 -118.6201 12.9075
9 2 19 29.9088 16.4715
9 2 22 79.9320 5.4667
9 2 25 -20.2201 27.3605
9 2 28 2.4758 15.2844
9 2 31 -10.4253 7.7528
9 2 34 28.6681 11.1099
9 2 37 -14.1130 9.8836
9 2 40 -9.4753 -9.0889
9 2 43 -12.7439 9.1239
9 2 46 5.2455 -1.4538
9 2 49 11.6176 -7.5578
9 2 52 -24.4314 5.5771
9 3 -51 20.8450 -10.3035
9 3 -48 -12.7765 20.3668
9 3 -45 -10.0474 -15.3351
9 3 -42 0.9702 13.9292
9 3 -39 68.8243 -6.6330
9 3 -36 -21.0406 -8.6600
9 3 -33 -6.9503 2.6697
9 3 -30 -32.5020 -18.5618
9 3 -27 103.4273 4.3428
9 3 -24 -157.8215 -14.7517
9 3 -21 -123.8521 -5.2879
9 3 -18 56.7877 -6.3639
9 3 -15 39.9820 -30.8206
9 3 -12 -62.3174 6.2652
9 3 -9 -17.5666 -54.0933
9 3 -6 -9.4048 16.0717
9 3 -3 125.0335 -39.0006
9 3 0 25.7871 19.2474
9 3 3 -146.2963 5.2567
9 3 6 -2.8079 23.1034
9 3 9 42.3915 34.7369
9 3 12 -77.2182 16.0566
9 3 15 -48.5887 34.1754
9 3 18 -24.3036 -1.8942
9 3 21 69.0485 11.1890
9 3 24 -75.8917 -3.1308
9 3 27 10.2846 -16.7219
9 3 30 -18.5857 8.3886
9 3 33 38.1723 -15.4908
9 3 36 -12.8819 10.6793
9 3 39 -33.0207 -4.6896
9 3 42 37.8105 8.6174
9 3 45 -20.1131 -4.6753
9 3 48 -6.0540 -0.0020
9 3 51 -9.1150 1.0783
9 4 -52 -0.9515 -7.9449
9 4 -49 -37.8284 -7.8248
9 4 -46 19.9051 8.6443
9 4 -43 -57.1787 -3.2329
9 4 -40 37.4448 11.2460
9 4 -37 48.2014 3.2721
9 4 -34 -15.0500 14.8940
9 4 -31 7.1104 7.2247
9 4 -28 33.6245 6.5264
9 4 -25 74.0382 28.8576
9 4 -22 -88.3656 -6.4178
9 4 -19 -131.4036 22.9700
9 4 -16 35.7667 -7.8175
9 4 -13 27.5512 3.8458
9 4 -10 -54.4238 -15.7074
9 4 -7 -68.0091 -10.1679
9 4 -4 -34.9228 -11.5342
9 4 -1 82.3596 -23.0245
9 4 2 -66.7904 5.4859
9 4 5 -40.8656 -15.7292
9 4 8 90.6977 3.4136
9 4 11 109.1637 0.3655
9 4 14 7.4893 -9.4595
9 4 17 -8.1248 2.4875
9 4 20 8.3571 -16.8453
9 4 23 101.1619 4.0202
9 4 26 -137.6123 -13.2273
9 4 29 10.5571 9.0157
9 4 32 16.1658 0.3323
9 4 35 44.3690 8.8180
9 4 38 -65.4959 11.7902
9 4 41 -14.0165 3.4924
9 4 44 -15.9721 10.8797
9 4 47 13.0722 -0.8756
9 4 50 -22.3033 4.9461
9 5 -50 10.6678 9.2681
9 5 -47 9.4714 -0.7665
9 5 -44 -0.0181 -0.2677
9 5 -41 -62.1081 5.7259
9 5 -38 37.4859 3.2202
9 5 -35 44.0222 10.1438
9 5 -32 22.1873 3.9661
9 5 -29 -126.9390 14.5433
9 5 -26 37.2069 -4.5103
9 5 -23 79.9841 8.8839
9 5 -20 -14.2258 -11.2699
9 5 -17 -140.5416 -4.2194
9 5 -14 -77.4107 -15.1389
9 5 -11 152.8887 -1.1183
9 5 -8 -61.1021 -13.8978
9 5 -5 -93.9019 6.4198
9 5 -2 -46.9458 -8.7125
9 5 1 24.1471 1.8514
9 5 4 -47.5883 -11.0225
9 5 7 -24.8109 -2.5033
9 5 10 37.5535 -13.6999
9 5 13 175.5461 -5.1381
9 5 16 -52.9061 -3.6316
9 5 19 -5.4402 -1.0911
9 5 22 18.5036 2.5340
9 5 25 89.9087 10.4635
9 5 28 -66.9559 3.6068
9 5 31 -17.0810 13.1334
9 5 34 9.8323 2.8107
9 5 37 37.2225 11.6551
9 5 40 -36.2005 0.2334
9 5 43 -10.4777 8.1723
9 5 46 4.7127 0.5696
9 5 49 21.7353 2.1794
9 6 -48 -14.4227 -5.7404
9 6 -45 32.6645 -10.4683
9 6 -42 36.9340 -0.7378
9 6 -39 -21.4014 -13.8792
9 6 -36 -37.4560 1.0406
9 6 -33 5.0347 -25.1262
9 6 -30 79.5016 3.6522
9 6 -27 -64.8580 -10.0274
9 6 -24 -2.1893 0.0637
9 6 -21 53.0257 3.8923
9 6 -18 -13.8236 9.9595
9 6 -15 -139.5092 -0.9557
9 6 -12 -1.6017 10.0244
9 6 -9 10.3487 -3.1996
9 6 -6 51.4317 0.0811
9 6 -3 -107.5102 -8.8305
9 6 0 82.7386 14.7908
9 6 3 -35.1195 -9.3265
9 6 6 77.7570 21.9807
9 6 9 -3.4137 11.8462
9 6 12 25.4517 10.4666
9 6 15 40.5804 12.9635
9 6 18 30.4304 5.7673
9 6 21 -81.0868 -6.0812
9 6 24 14.1531 -4.6109
9 6 27 -30.3511 -8.6228
9 6 30 39.1090 -14.6133
9 6 33 -22.0724 -9.6288
9 6 36 1.6096 -2.8091
9 6 39 10.4049 -8.7312
9 6 42 10.5938 -0.8546
9 6 45 -20.1657 5.1202
9 6 48 -35.4528 -6.1522
9 7 -46 5.4726 4.4233
9 7 -43 19.3612 4.5873
9 7 -40 -16.9452 -5.3205
9 7 -37 -26.7114 10.0479
9 7 -34 27.3511 0.2723
9 7 -31 5.9826 5.1240
9 7 -28 16.0441 9.0278
9 7 -25 13.0450 -1.4062
9 7 -22 18.4938 3.8195
9 7 -19 3.9092 -2.1240
9 7 -16 18.5975 -6.6961
9 7 -13 -56.0660 2.1857
9 7 -10 -15.9201 -12.4588
9 7 -7 4.7838 13.1264
9 7 -4 -31.7756 -12.7414
9 7 -1 -44.7449 17.4148
9 7 2 57.7172 -7.0695
9 7 5 55.4315 3.9864
9 7 8 -1.5931 -4.3893
9 7 11 -41.1850 -11.3603
9 7 14 89.8594 -7.6521
9 7 17 45.8604 -13.9064
9 7 20 35.2917 -4.0283
9 7 23 -78.1311 -4.7199
9 7 26 41.7738 1.0354
9 7 29 -23.0840 8.6516
9 7 32 6.2233 -0.1316
9 7 35 -18.2086 11.7748
9 7 38 42.0589 1.2462
9 7 41 -6.2486 1.9240
9 7 44 -5.9691 4.0432
9 7 47 12.3535 -6.0101
9 8 -44 -23.4605 6.2929
9 8 -41 24.0273 2.9738
9 8 -38 20.5394 -7.9239
9 8 -35 -6.2214 1.3377
9 8 -32 36.8944 -2.5874
9 8 -29 -25.4600 -6.6258
9 8 -26 27.6511 7.1465
9 8 -23 39.8771 -14.2494
9 8 -20 -23.3435 14.2953
9 8 -17 -5.4881 -25.0779
9 8 -14 -8.0868 19.0750
9 8 -11 30.6161 -31.1430
9 8 -8 -24.4566 13.1585
9 8 -5 31.1863 -21.9651
9 8 -2 9.8801 5.3896
9 8 1 6.2504 -11.0730
9 8 4 -21.9881 9.3181
9 8 7 -33.5100 -6.1420
9 8 10 60.9734 14.6289
9 8 13 64.1072 -2.7134
9 8 16 -31.2928 16.6989
9 8 19 -42.8222 -8.3613
9 8 22 53.7822 17.9312
9 8 25 22.5069 -16.0752
9 8 28 -20.0614 18.1600
9 8 31 -21.2007 -11.1988
9 8 34 20.9147 8.6229
9 8 37 12.9180 -0.4848
9 8 40 7.3799 5.4954
9 8 43 0.5801 -5.3427
9 9 -42 2.2144 2.7029
9 9 -39 -15.7014 -4.3354
9 9 -36 55.5107 -4.9987
9 9 -33 85.5806 -0.9417
9 9 -30 -29.6155 -9.1409
9 9 -27 -6.2198 4.9500
9 9 -24 34.9403 -11.6273
9 9 -21 15.9402 9.0538
9 9 -18 30.7661 -6.4688
9 9 -15 -48.7109 3.5154
9 9 -12 67.2682 -1.2036
9 9 -9 8.9538 1.7725
9 9 -6 -47.0458 -1.6892
9 9 -3 17.8351 3.1970
9 9 0 -6.5215 1.6937
9 9 3 4.3662 6.6613
9 9 6 -20.4948 -4.2599
9 9 9 -11.4825 13.9214
9 9 12 -36.2864 -15.9869
9 9 15 8.7193 13.1667
9 9 18 -14.6411 -14.1005
9 9 21 -1.4556 4.2295
9 9 24 -14.7306 -9.4800
9 9 27 10.8703 6.3164
9 9 30 6.6476 -4.0620
9 9 33 31.6346 2.0005
9 9 36 -41.0790 4.0468
9 9 39 20.8231 -6.9913
9 9 42 -17.4688 -0.4657
9 10 -40 -18.0473 3.1808
9 10 -37 -19.6432 1.0894
9 10 -34 -19.0665 -3.0495
9 10 -31 36.3662 7.4234
9 10 -28 -25.7466 -2.2956
9 10 -25 -22.3621 4.8580
9 10 -22 12.7297 -4.9452
9 10 -19 17.3086 0.4847
9 10 -16 -26.0183 -6.6385
9 10 -13 26.0338 -0.0488
9 10 -10 25.8036 -5.2827
9 10 -7 30.1574 1.8237
9 10 -4 -21.5075 2.7780
9 10 -1 -10.5018 2.6803
9 10 2 13.6736 1.0725
9 10 5 92.5503 5.6274
9 10 8 -51.6253 -6.4220
9 10 11 -47.1947 3.6277
9 10 14 -2.8735 -6.6508
9 10 17 40.2568 3.3914
9 10 20 -21.6872 -3.5108
9 10 23 -69.8222 4.4344
9 10 26 -9.0002 -5.8241
9 10 29 25.9406 2.7464
9 10 32 -7.6988 -0.8918
9 10 35 -2.9087 -2.1511
9 10 38 2.4941 -1.0147
9 11 -35 -15.8559 1.2938
9 11 -32 33.2241 8.0513
9 11 -29 8.1938 -13.1643
9 11 -26 12.1155 0.4609
9 11 -23 -60.8157 -17.0171
9 11 -20 30.3350 -2.6276
9 11 -17 30.2370 -7.9349
9 11 -14 -14.1026 -1.1566
9 11 -11 -39.2982 -4.6540
9 11 -8 16.3435 -1.1588
9 11 -5 50.3857 0.1653
9 11 -2 -1.4242 -3.5478
9 11 1 -75.3369 -2.7494
9 11 4 24.0119 2.5618
9 11 7 33.9661 -6.1842
9 11 10 -6.7482 10.3199
9 11 13 -27.5381 -4.9267
9 11 16 16.2219 9.8306
9 11 19 24.9553 -3.7682
9 11 22 17.3942 9.9558
9 11 25 8.9072 -3.9085
9 11 28 9.4829 10.3459
9 11 31 -28.4644 4.1828
9 11 34 -33.3337 -1.0376
9 12 -30 9.2768 3.3873
9 12 -27 18.2476 -7.9093
9 12 -24 3.6655 7.9317
9 12 -21 -6.1358 -5.6721
9 12 -18 14.9716 3.4729
9 12 -15 17.1170 -4.3974
9 12 -12 -3.7977 1.1609
9 12 -9 -30.0382 -2.2475
9 12 -6 31.0377 -1.6364
9 12 -3 34.5157 0.0664
9 12 0 8.4391 -2.0592
9 12 3 -8.1229 0.0687
9 12 6 16.6909 -0.3255
9 12 9 -39.1845 -5.4896
9 12 12 5.7390 -0.0810
9 12 15 4.9415 -3.7508
9 12 18 67.6974 -0.9390
9 12 21 1.6288 -5.6091
9 12 24 -25.6141 1.4994
9 12 27 -10.3288 -8.1698
9 12 30 -8.2911 -0.2467
9 13 -28 21.8395 -6.4865
9 13 -25 -8.6340 2.4083
9 13 -22 -15.5959 -4.3194
9 13 -19 -1.4002 -0.0267
9 13 -16 67.1951 -2.7027
9 13 -13 14.1240 0.5747
9 13 -10 3.9403 0.5949
9 13 -7 0.9641 3.5765
9 13 -4 8.5792 1.9730
9 13 -1 -29.9352 -0.9692
9 13 2 -20.2171 -3.6227
9 13 5 -0.9448 -4.0322
9 13 8 12.3952 -12.0214
9 13 11 -9.4058 -5.8912
9 13 14 11.6075 -6.0451
9 13 17 -16.9394 -5.0066
9 13 20 46.3419 0.8025
9 13 23 11.5459 6.0280
9 13 26 3.0763 4.4407
9 14 -20 12.4496 4.7373
9 14 -17 25.5021 -1.2905
9 14 -14 -7.6328 -3.0123
9 14 -11 -0.0220 3.0302
9 14 -8 31.0287 -5.4919
9 14 -5 13.5980 2.5006
9 14 -2 -15.8146 -1.1951
9 14 1 -5.0423 2.1961
9 14 4 -19.1275 1.3731
9 14 7 9.4860 4.7363
9 14 10 0.0296 0.8641
9 14 13 3.1996 -0.8228
9 14 16 -15.1090 4.1082
9 14 19 -18.7277 -8.5922
9 14 22 -23.4283 -0.3778
9 15 -12 2.3091 10.1346
9 15 -9 7.5419 -1.3586
9 15 -6 -22.7940 10.6267
9 15 -3 22.6390 1.8098
9 15 0 9.7654 2.3845
9 15 3 -6.0347 3.2286
9 15 6 6.9521 -4.6720
9 15 9 -4.8585 -0.1174
9 15 12 7.6439 -10.1324
10 1 -54 31.0231 13.8637
10 1 -51 -1.1194 -18.5837
10 1 -48 2.6834 7.3541
10 1 -45 -1.0924 -18.3854
10 1 -42 3.4371 28.7404
10 1 -39 0.7510 -27.1388
10 1 -36 -87.9614 4.6324
10 1 -33 26.2957 23.0442
10 1 -30 16.1839 -48.0747
10 1 -27 19.6262 35.6160
10 1 -24 41.5333 -21.2410
10 1 -21 75.5103 -6.5541
10 1 -18 38.2830 17.7551
10 1 -15 -31.2649 8.9346
10 1 -12 -35.1417 36.9021
10 1 -9 216.9850 -0.4436
10 1 -6 -98.1631 91.4762
10 1 -3 59.2469 -48.4712
10 1 0 -171.5946 59.9276
10 1 3 59.2223 -18.6118
10 1 6 73.1579 -42.4023
10 1 9 -56.0099 9.0428
10 1 12 -36.1482 -44.0837
10 1 15 -54.6499 -5.8963
10 1 18 36.2417 -16.7006
10 1 21 2.6144 23.3307
10 1 24 -89.0345 -22.7936
10 1 27 37.9469 11.1348
10 1 30 125.1553 17.8391
10 1 33 -11.2938 -53.8261
10 1 36 -11.0361 31.4994
10 1 39 -22.2672 -35.2538
10 1 42 41.6912 -11.2621
10 1 45 -15.6914 -0.7816
10 1 48 -3.7726 2.2436
10 1 51 9.8677 3.6085
10 1 54 -45.3147 1.2980
10 2 -52 55.5893 -10.9119
10 2 -49 -4.0041 4.7952
10 2 -46 -30.5745 -12.2392
10 2 -43 -43.3088 -12.5286
10 2 -40 50.4947 0.7458
10 2 -37 29.7511 -16.9778
10 2 -34 -44.1723 -10.9285
10 2 -31 -56.5957 -10.2443
10 2 -28 121.5122 -17.2466
10 2 -25 -24.8439 -13.1149
10 2 -22 -77.2924 -19.3864
10 2 -19 -25.2654 -5.5781
10 2 -16 138.3935 -29.8334
10 2 -13 107.5771 12.0033
10 2 -10 -101.1174 -19.2135
10 2 -7 159.5158 9.4564
10 2 -4 55.6364 11.1314
10 2 -1 78.4406 10.6813
10 2 2 -155.4858 21.4742
10 2 5 -11.8471 22.3993
10 2 8 55.2011 23.9252
10 2 11 51.4819 19.4826
10 2 14 -42.0627 20.3286
10 2 17 -33.7409 14.9817
10 2 20 -20.4453 -1.4850
10 2 23 56.0879 16.3342
10 2 26 -96.7657 -18.7218
10 2 29 21.3506 7.3592
10 2 32 5.7814 -9.3023
10 2 35 23.7714 -3.4800
10 2 38 31.9487 1.3382
10 2 41 32.4249 -4.3627
10 2 44 -14.0587 -7.1272
10 2 47 -9.4753 -5.1990
10 2 50 -9.1379 -4.4373
10 2 53 -6.0653 -10.3876
10 3 -50 36.5144 1.5878
10 3 -47 -13.1120 1.2313
10 3 -44 -44.7490 -11.1541
10 3 -41 20.0829 6.8727
10 3 -38 15.0217 -10.3217
10 3 -35 -2.6885 -0.5286
10 3 -32 -1.5375 9.4534
10 3 -29 -52.5794 -13.6373
10 3 -26 21.5203 30.3490
10 3 -23 30.5013 -13.4751
10 3 -20 -48.5842 41.8033
10 3 -17 -71.6366 -8.2669
10 3 -14 52.3467 44.1575
10 3 -11 -29.6278 -1.2990
10 3 -8 -43.4891 24.3943
10 3 -5 77.1094 9.4599
10 3 -2 81.0645 -2.7238
10 3 1 -192.5316 0.1283
10 3 4 169.6104 -10.9217
10 3 7 60.3836 -23.6323
10 3 10 -52.3419 -7.4012
10 3 13 -59.2048 -32.9405
10 3 16 -49.4560 3.5339
10 3 19 14.6397 -35.5136
10 3 22 -31.6565 20.1238
10 3 25 31.2181 -30.9245
10 3 28 37.6048 15.4449
10 3 31 5.6598 -15.0140
10 3 34 -7.2936 -1.9843
10 3 37 0.0749 -5.9275
10 3 40 8.5450 -2.0034
10 3 43 0.0590 -3.3323
10 3 46 14.4310 8.8272
10 3 49 -18.1804 4.8039
10 4 -48 2.9432 -0.2573
10 4 -45 45.7373 0.0792
10 4 -42 4.7867 4.0412
10 4 -39 -68.0413 0.4549
10 4 -36 25.0155 5.6702
10 4 -33 41.0618 -2.5860
10 4 -30 -37.4068 3.5319
10 4 -27 -34.7493 -2.8951
10 4 -24 54.1831 -0.0207
10 4 -21 28.8688 -6.1924
10 4 -18 -65.9218 6.2371
10 4 -15 -121.7378 -11.3033
10 4 -12 57.7662 14.3587
10 4 -9 39.6474 -12.9450
10 4 -6 -68.9054 12.5773
10 4 -3 24.3973 -6.8811
10 4 0 123.8590 3.5442
10 4 3 78.7117 -3.6697
10 4 6 -37.1622 -1.9536
10 4 9 -25.7596 -5.0802
10 4 12 21.8250 -2.8821
10 4 15 53.7081 -0.0815
10 4 18 -59.0985 3.0536
10 4 21 -9.1825 0.0911
10 4 24 7.1066 16.1604
10 4 27 32.6699 -6.8119
10 4 30 -21.2213 18.8180
10 4 33 38.3572 -3.7384
10 4 36 22.6807 4.7783
10 4 39 -12.2992 2.8363
10 4 42 -32.0798 -6.7604
10 4 45 1.5434 -5.1703
10 4 48 32.0382 -2.2454
10 5 -46 -2.5269 -3.7160
10 5 -43 20.9206 0.5986
10 5 -40 -11.7060 -11.0698
10 5 -37 -11.0349 -0.0944
10 5 -34 -15.2294 -7.3997
10 5 -31 53.5483 -5.6796
10 5 -28 -8.0781 -3.2527
10 5 -25 -30.1021 3.3388
10 5 -22 -67.2839 -9.5730
10 5 -19 44.5358 13.6325
10 5 -16 -18.0772 3.2007
10 5 -13 -52.6969 13.2509
10 5 -10 11.2662 10.2440
10 5 -7 31.6657 20.7008
10 5 -4 36.7318 -6.0943
10 5 -1 8.0915 18.1585
10 5 2 -16.6004 -3.4148
10 5 5 -45.0128 -1.1583
10 5 8 17.0482 1.3313
10 5 11 16.6217 4.2685
10 5 14 -89.4642 -11.7082
10 5 17 -10.8315 12.5873
10 5 20 41.3382 -14.2995
10 5 23 11.8074 -0.3396
10 5 26 -58.4220 -13.9452
10 5 29 -35.9780 -0.5524
10 5 32 16.0257 -20.2684
10 5 35 -17.5841 2.3747
10 5 38 3.0070 -5.9322
10 5 41 -6.0019 -5.5833
10 5 44 3.1772 5.4089
10 5 47 1.2744 1.0344
10 6 -47 -16.1701 1.7588
10 6 -44 -6.8220 -1.1045
10 6 -41 14.3469 -2.7753
10 6 -38 21.4835 -1.6464
10 6 -35 -30.0451 4.2393
10 6 -32 -20.3043 -1.4613
10 6 -29 52.8945 5.1862
10 6 -26 57.3167 1.9370
10 6 -23 -92.9115 5.6206
10 6 -20 -13.4012 2.7561
10 6 -17 67.7618 -1.2004
10 6 -14 6.4898 1.8227
10 6 -11 -28.9411 -4.0164
10 6 -8 -14.9009 -4.2183
10 6 -5 49.0883 1.7715
10 6 -2 25.8478 -0.7471
10 6 1 -57.9453 0.3636
10 6 4 -14.2250 4.7156
10 6 7 62.0002 0.9169
10 6 10 6.7861 1.0205
10 6 13 -0.7954 -1.0362
10 6 16 -15.3586 3.1283
10 6 19 57.3803 -9.1278
10 6 22 17.1532 6.0298
10 6 25 -58.8775 -2.3119
10 6 28 26.4145 -0.5096
10 6 31 -9.6710 6.2199
10 6 34 12.4027 2.2641
10 6 37 -39.1768 3.3763
10 6 40 -10.9449 0.6825
10 6 43 6.3614 1.9051
10 6 46 -25.4807 -7.0245
10 7 -45 -0.8272 1.7430
10 7 -42 -1.6736 1.8072
10 7 -39 49.7943 -1.0628
10 7 -36 44.4760 8.5605
10 7 -33 8.5561 3.3029
10 7 -30 -45.0555 4.9905
10 7 -27 22.9590 3.7950
10 7 -24 6.8372 2.7794
10 7 -21 -10.3741 7.6806
10 7 -18 -8.8752 2.9739
10 7 -15 -6.1298 11.4352
10 7 -12 27.7991 5.0014
10 7 -9 -25.3042 8.4960
10 7 -6 -9.0374 -3.3735
10 7 -3 39.7541 0.7484
10 7 0 23.2456 -13.6538
10 7 3 0.4532 -11.5961
10 7 6 -3.1848 -14.4189
10 7 9 27.7915 -12.5780
10 7 12 8.3035 -8.3993
10 7 15 22.0707 -2.5202
10 7 18 16.9852 -1.3687
10 7 21 34.9922 2.0309
10 7 24 -38.7129 0.4473
10 7 27 -40.3836 0.3624
10 7 30 -19.1335 -4.0742
10 7 33 25.1996 -0.2092
10 7 36 -1.3233 -4.5997
10 7 39 -18.7256 1.5879
10 7 42 15.3924 -4.3059
10 7 45 -20.1680 -0.0507
10 8 -40 -18.3742 -5.9386
10 8 -37 22.9940 0.7113
10 8 -34 50.9002 -3.5023
10 8 -31 6.7466 -7.1133
10 8 -28 -7.1293 -3.4121
10 8 -25 27.9713 -2.4169
10 8 -22 53.3582 0.2102
10 8 -19 -17.9899 1.6043
10 8 -16 -41.3891 4.5863
10 8 -13 19.9981 3.8867
10 8 -10 68.4895 -1.9102
10 8 -7 -34.5037 10.2115
10 8 -4 -28.6996 -4.5246
10 8 -1 45.1123 10.8428
10 8 2 22.0410 4.5360
10 8 5 -13.8647 9.3051
10 8 8 1.7528 4.4989
10 8 11 73.5096 7.1640
10 8 14 20.8011 -0.2712
10 8 17 -69.7072 -5.4619
10 8 20 30.7306 -1.3306
10 8 23 4.6960 -11.9530
10 8 26 -29.5959 -1.2296
10 8 29 -53.9561 -2.8393
10 8 32 -7.7669 3.0900
10 8 35 65.6601 1.3198
10 8 38 -15.4448 7.1354
10 8 41 -32.6897 8.3927
10 9 -38 23.2099 2.4205
10 9 -35 -24.7861 -10.5263
10 9 -32 52.1431 4.2145
10 9 -29 -14.0038 -4.6476
10 9 -26 -20.3408 10.0553
10 9 -23 -10.9459 -7.1940
10 9 -20 23.6848 9.8070
10 9 -17 -3.9488 -3.7397
10 9 -14 -2.0325 7.2263
10 9 -11 -16.6485 2.1435
10 9 -8 -7.0927 3.0517
10 9 -5 -12.8901 -2.3180
10 9 -2 -0.2538 5.0876
10 9 1 7.6695 -13.5334
10 9 4 -30.6890 6.3603
10 9 7 31.3463 -13.1780
10 9 10 35.5202 6.6180
10 9 13 30.9119 -7.1370
10 9 16 -20.2961 8.5246
10 9 19 -1.1082 -5.4574
10 9 22 15.7565 7.4890
10 9 25 50.5702 -0.7356
10 9 28 7.4039 -6.9639
10 9 31 14.4485 -8.2281
10 9 34 -22.3080 1.0305
10 9 37 23.3449 -12.5968
10 9 40 -18.3144 -3.4219
10 10 -36 -18.4347 3.0819
10 10 -33 -4.4079 7.7249
10 10 -30 -7.0359 -7.7554
10 10 -27 19.5066 11.5154
10 10 -24 3.2352 -4.7690
10 10 -21 -21.8600 0.3415
10 10 -18 9.4658 -2.7614
10 10 -15 -23.9793 0.9373
10 10 -12 -6.4178 -9.4347
10 10 -9 11.9604 2.7112
10 10 -6 66.6614 -7.3307
10 10 -3 -22.7880 8.8040
10 10 0 14.3194 -11.0861
10 10 3 -30.4177 18.7715
10 10 6 22.8042 -12.5210
10 10 9 -44.3864 16.6617
10 10 12 23.2140 -9.1463
10 10 15 1.3168 10.4181
10 10 18 31.4628 -11.9693
10 10 21 -4.9240 6.0842
10 10 24 6.6962 -7.2820
10 10 27 6.1716 2.0231
10 10 30 5.8895 2.4903
10 10 33 28.1832 -1.1669
10 10 36 11.7408 2.7256
10 11 -31 3.3822 2.2605
10 11 -28 -22.7326 -4.6894
10 11 -25 28.9840 15.1916
10 11 -22 18.4048 1.6933
10 11 -19 -24.8800 12.7981
10 11 -16 -14.0682 4.2856
10 11 -13 27.2439 2.3914
10 11 -10 14.5654 2.2554
10 11 -7 -42.4615 -4.2132
10 11 -4 -43.5855 5.3000
10 11 -1 -12.0522 -11.8411
10 11 2 33.7273 11.9549
10 11 5 -6.6049 -8.6447
10 11 8 -5.5597 8.1545
10 11 11 11.5617 -0.0092
10 11 14 31.9712 -3.5420
10 11 17 -0.2998 4.1378
10 11 20 74.7556 -2.2243
10 11 23 29.4156 -4.2562
10 11 26 0.8493 -3.3382
10 11 29 5.2342 -5.0702
10 11 32 -0.4140 -1.8769
10 12 -26 -7.7779 3.1236
10 12 -23 7.1058 4.3366
10 12 -20 24.8241 -7.7792
10 12 -17 -3.0596 1.6334
10 12 -14 46.6511 -5.3172
10 12 -11 16.1349 -0.1950
10 12 -8 -24.5003 -0.1585
10 12 -5 29.8048 -2.0024
10 12 -2 10.6189 5.6927
10 12 1 -13.8639 -5.1828
10 12 4 -28.8009 9.1747
10 12 7 -29.7073 -4.9713
10 12 10 -2.0129 2.8935
10 12 13 9.2090 -1.0755
10 12 16 -1.1288 -3.9157
10 12 19 -25.8575 0.6715
10 12 22 31.3274 -2.3599
10 12 25 8.2352 4.1332
10 12 28 22.3760 -6.6558
10 13 -21 19.1170 -4.2980
10 13 -18 25.9375 1.9481
10 13 -15 -31.8484 2.1432
10 13 -12 20.5079 -1.7250
10 13 -9 35.6959 0.4262
10 13 -6 -6.2828 -6.0641
10 13 -3 -8.0448 -0.4509
10 13 0 -12.0827 -5.7032
10 13 3 54.0845 7.6977
10 13 6 -1.7005 -0.2831
10 13 9 -59.8262 9.4323
10 13 12 -42.0138 11.4980
10 13 15 15.9074 -1.8952
10 13 18 -2.6303 11.2647
10 13 21 -32.3381 1.4048
10 14 -13 0.1713 0.4118
10 14 -10 -5.9599 -0.5056
10 14 -7 12.3292 0.2594
10 14 -4 -10.5623 5.6601
10 14 -1 9.9082 -1.4970
10 14 2 15.0179 4.2313
10 14 5 38.3127 -0.0038
10 14 8 -24.7903 -0.9619
10 14 11 -14.0703 -3.6777
10 14 14 4.3612 1.8481
11 1 -50 14.9118 7.7093
11 1 -47 8.1606 20.6758
11 1 -44 25.6126 -20.2026
11 1 -41 12.0706 15.4545
11 1 -38 -4.2323 -11.0914
11 1 -35 48.4208 -11.1133
11 1 -32 -38.0622 3.1513
11 1 -29 3.9070 -20.8675
11 1 -26 59.6801 13.0449
11 1 -23 -45.0522 -29.1615
11 1 -20 -69.6505 34.9438
11 1 -17 0.3788 -37.5382
11 1 -14 66.4461 25.8916
11 1 -11 -69.1199 -12.5823
11 1 -8 -136.0337 -14.9284
11 1 -5 39.0737 11.1512
11 1 -2 -36.8873 -16.8216
11 1 1 28.4292 13.5765
11 1 4 62.2492 8.5922
11 1 7 13.6871 26.2473
11 1 10 24.6619 24.1311
11 1 13 24.2966 11.0373
11 1 16 2.1835 42.5368
11 1 19 -51.4910 -32.3024
11 1 22 17.2714 29.5957
11 1 25 -63.3994 -36.4022
11 1 28 8.9517 -5.8757
11 1 31 10.1148 -20.3592
11 1 34 -12.2505 -11.6536
11 1 37 -45.2035 -10.5356
11 1 40 4.8187 -6.7312
11 1 43 13.5288 2.2612
11 1 46 -8.1472 -13.0999
11 1 49 -2.3792 2.7672
11 1 52 -0.9376 -7.0006
11 2 -51 27.0565 -14.9100
11 2 -48 -5.3581 -3.0375
11 2 -45 19.8078 8.2484
11 2 -42 -49.0459 -13.9791
11 2 -39 32.2482 8.1643
11 2 -36 -25.7116 -8.5896
11 2 -33 13.6893 8.2094
11 2 -30 -11.6454 -12.2721
11 2 -27 25.4033 11.4162
11 2 -24 46.9556 -9.8116
11 2 -21 19.4429 -7.0299
11 2 -18 5.4460 8.6392
11 2 -15 22.1213 -16.2212
11 2 -12 8.7571 7.1477
11 2 -9 16.7531 13.3270
11 2 -6 -15.8608 -1.3762
11 2 -3 74.5157 28.1912
11 2 0 -10.2522 5.2573
11 2 3 -141.7739 20.1141
11 2 6 154.4951 -9.8672
11 2 9 -6.4996 17.1124
11 2 12 43.5885 -25.2775
11 2 15 3.9458 -2.8027
11 2 18 14.4512 -0.1146
11 2 21 50.2536 -16.1708
11 2 24 -32.2436 13.1361
11 2 27 53.8471 4.2464
11 2 30 -25.7583 -0.2822
11 2 33 28.9700 7.8657
11 2 36 11.3611 -0.2534
11 2 39 -36.7280 -4.7867
11 2 42 34.2552 -10.4334
11 2 45 -33.2943 5.2803
11 2 48 -9.4771 -15.8797
11 2 51 -2.6318 11.5286
11 3 -49 -32.0830 1.1032
11 3 -46 27.8174 -3.7980
11 3 -43 30.5791 6.8174
11 3 -40 -12.6646 2.3327
11 3 -37 -38.0257 -0.1629
11 3 -34 55.8269 6.9625
11 3 -31 14.5174 4.9086
11 3 -28 5.3005 1.4334
11 3 -25 -66.6869 12.0991
11 3 -22 14.4873 -2.0274
11 3 -19 -5.3742 6.9068
11 3 -16 -35.3942 0.1980
11 3 -13 -80.5856 -8.0566
11 3 -10 43.7497 -8.5718
11 3 -7 -19.2534 -15.8305
11 3 -4 -31.6883 -20.3395
11 3 -1 -35.3017 -19.0463
11 3 2 52.8240 -12.9075
11 3 5 43.2481 -10.9634
11 3 8 40.8987 -3.7008
11 3 11 -97.8625 12.4037
11 3 14 64.2267 0.3201
11 3 17 16.4597 13.5635
11 3 20 -86.1840 5.5455
11 3 23 2.8473 -2.6537
11 3 26 25.8649 4.4496
11 3 29 25.9499 -7.4355
11 3 32 -29.9580 1.1227
11 3 35 -27.3846 -3.5224
11 3 38 24.2102 5.6813
11 3 41 16.5791 0.1562
11 3 44 -26.1175 10.6088
11 3 47 -5.8027 13.1410
11 4 -47 4.9609 -4.0844
11 4 -44 -23.1931 6.2921
11 4 -41 40.3654 -3.0471
11 4 -38 21.3861 8.8193
11 4 -35 -27.3199 -6.2518
11 4 -32 0.8350 -3.0393
11 4 -29 81.3077 -5.0253
11 4 -26 16.9580 -12.7594
11 4 -23 2.6903 3.4711
11 4 -20 5.9278 -26.9894
11 4 -17 -1.4905 17.4182
11 4 -14 -56.1693 -27.8148
11 4 -11 -24.8579 10.7806
11 4 -8 43.1702 -13.0899
11 4 -5 -0.1861 1.0397
11 4 -2 -45.0398 -4.8713
11 4 1 -35.8782 -0.4681
11 4 4 32.4500 6.3071
11 4 7 116.7889 -3.8121
11 4 10 -26.9116 13.3766
11 4 13 37.1149 8.3225
11 4 16 12.5739 -1.1291
11 4 19 25.6766 24.7410
11 4 22 -55.6246 -10.5607
11 4 25 16.2026 19.8847
11 4 28 21.6886 -7.5702
11 4 31 1.1113 12.7322
11 4 34 -7.6694 -7.8093
11 4 37 -23.3019 5.8561
11 4 40 36.7851 -4.3549
11 4 43 -24.9300 -6.8715
11 4 46 -9.0055 3.3262
11 5 -45 6.9753 -4.4901
11 5 -42 -7.6520 0.0421
11 5 -39 15.1387 1.2562
11 5 -36 -60.7057 8.4870
11 5 -33 -68.1116 -6.0521
11 5 -30 -2.7316 12.3162
11 5 -27 69.3389 -6.6162
11 5 -24 -34.8441 10.3376
11 5 -21 -39.8316 -12.2559
11 5 -18 -13.6162 4.1962
11 5 -15 -39.5336 -14.5029
11 5 -12 22.2686 -0.7971
11 5 -9 -72.6412 -5.7042
11 5 -6 -26.1806 1.8964
11 5 -3 79.8081 1.4001
11 5 0 -5.3713 9.8555
11 5 3 -34.2149 0.9610
11 5 6 -25.5942 7.1577
11 5 9 112.2368 -3.8270
11 5 12 -65.8969 -1.7437
11 5 15 -60.0404 -10.7006
11 5 18 1.2112 1.7603
11 5 21 75.0168 -9.5235
11 5 24 8.7221 2.9313
11 5 27 -32.2748 2.1488
11 5 30 62.2939 2.4691
11 5 33 24.7281 -1.1695
11 5 36 -13.7850 4.4625
11 5 39 -21.1595 -3.3369
11 5 42 17.8485 5.0036
11 5 45 21.2460 6.4188
11 6 -43 4.0257 -3.6220
11 6 -40 25.6956 -4.5998
11 6 -37 11.8591 0.5491
11 6 -34 1.9175 -9.7571
11 6 -31 -12.7092 3.4115
11 6 -28 -2.5147 -11.0397
11 6 -25 48.0677 -0.9068
11 6 -22 5.7401 -10.4510
11 6 -19 -85.2384 6.8637
11 6 -16 22.0912 -8.9397
11 6 -13 63.4699 10.5757
11 6 -10 4.6149 1.0657
11 6 -7 -10.9359 3.3591
11 6 -4 24.9696 1.7873
11 6 -1 98.2093 2.9091
11 6 2 -53.1530 -7.0838
11 6 5 -20.2298 5.8284
11 6 8 -12.8787 -4.0667
11 6 11 7.2701 7.9153
11 6 14 -82.0748 2.9147
11 6 17 -54.1058 14.7829
11 6 20 -1.6598 -0.7663
11 6 23 7.1142 13.3085
11 6 26 -9.6052 -4.1256
11 6 29 6.7199 0.8129
11 6 32 -6.0504 -5.9185
11 6 35 5.3386 -6.4696
11 6 38 11.5190 -8.1426
11 6 41 13.3891 -12.4112
11 6 44 11.8689 3.7382
11 7 -41 -12.1199 1.5874
11 7 -38 -36.2135 -4.9819
11 7 -35 -0.5934 -6.3777
11 7 -32 40.4141 1.0482
11 7 -29 -44.5072 -3.0339
11 7 -26 -6.9797 0.9479
11 7 -23 -8.5471 -6.4837
11 7 -20 20.1797 -5.7553
11 7 -17 2.5474 -7.9741
11 7 -14 -6.2167 -6.9576
11 7 -11 34.4934 -7.4929
11 7 -8 5.2502 1.3915
11 7 -5 -27.6081 -4.5560
11 7 -2 23.4472 6.3470
11 7 1 -21.9754 1.9624
11 7 4 71.0483 11.0071
11 7 7 -35.3481 -3.4972
11 7 10 -38.7828 13.1603
11 7 13 -15.3917 -4.1356
11 7 16 9.3123 1.9759
11 7 19 -59.7967 4.7308
11 7 22 -25.3923 -2.0132
11 7 25 11.7378 1.3104
11 7 28 17.1205 5.8043
11 7 31 -47.4295 1.8169
11 7 34 -7.0557 -0.8582
11 7 37 30.0505 4.8137
11 7 40 14.2714 0.2470
11 8 -39 13.1320 -5.7948
11 8 -36 -23.7051 4.4808
11 8 -33 12.9391 -5.9316
11 8 -30 3.1397 -2.7862
11 8 -27 21.1782 1.9854
11 8 -24 -9.7853 -13.1186
11 8 -21 3.1248 -0.5434
11 8 -18 11.2828 -7.5112
11 8 -15 21.4188 -2.0972
11 8 -12 14.4486 -5.0130
11 8 -9 4.2163 5.0825
11 8 -6 -25.4160 -5.8929
11 8 -3 20.5064 7.6296
11 8 0 48.3351 -4.3157
11 8 3 -35.5876 4.8252
11 8 6 -26.5570 -5.0311
11 8 9 -4.5885 5.8280
11 8 12 21.0888 -0.8218
11 8 15 -38.4921 8.8667
11 8 18 -4.9886 4.7734
11 8 21 -17.9629 8.5624
11 8 24 -9.0775 3.1885
11 8 27 17.6880 7.2104
11 8 30 2.6777 -1.8063
11 8 33 -4.0046 -1.3289
11 8 36 -31.5809 -3.1117
11 8 39 -7.9537 -2.0392
11 9 -34 -29.7283 7.7081
11 9 -31 -16.8659 2.2139
11 9 -28 -1.0004 -8.7675
11 9 -25 37.5907 5.0089
11 9 -22 -77.2390 -12.8879
11 9 -19 -26.0114 1.5017
11 9 -16 -7.3405 -5.2681
11 9 -13 -0.8082 -0.2695
11 9 -10 -52.3418 -2.4222
11 9 -7 -25.2623 -4.9393
11 9 -4 43.4983 4.6293
11 9 -1 13.2312 -14.3227
11 9 2 -16.4249 7.8637
11 9 5 6.7916 -11.6891
11 9 8 -7.9189 0.7735
11 9 11 -13.8009 -0.8947
11 9 14 -32.5943 0.4350
11 9 17 27.9158 1.4852
11 9 20 35.6175 3.7526
11 9 23 -35.1134 3.5250
11 9 26 -32.9851 2.2060
11 9 29 5.7131 0.7617
11 9 32 31.6555 1.9849
11 9 35 -13.6408 0.8298
11 10 -32 -1.5798 2.8592
11 10 -29 -12.3421 -8.5318
11 10 -26 16.0124 5.1992
11 10 -23 10.2586 -6.1512
11 10 -20 -3.8201 14.1698
11 10 -17 -55.0552 -7.9488
11 10 -14 35.4990 13.8747
11 10 -11 17.9261 -2.1652
11 10 -8 -8.7650 4.7721
11 10 -5 -18.4772 5.2651
11 10 -2 40.7445 -0.3504
11 10 1 -0.2506 -0.5472
11 10 4 9.0001 0.9568
11 10 7 24.7141 -7.1497
11 10 10 11.0121 2.0999
11 10 13 37.6389 -4.7565
11 10 16 -9.8705 3.7665
11 10 19 19.8736 -3.4706
11 10 22 -12.4162 9.4490
11 10 25 -11.2890 -6.0553
11 10 28 -1.3700 -2.4387
11 10 31 -30.6919 -2.1332
11 11 -27 1.0840 3.6622
11 11 -24 -16.9895 -9.9316
11 11 -21 42.9449 -3.2131
11 11 -18 -6.8637 -4.6127
11 11 -15 -17.9350 -0.4859
11 11 -12 -4.8210 -0.2678
11 11 -9 21.8791 8.4714
11 11 -6 -25.3654 -4.1659
11 11 -3 8.2721 12.5481
11 11 0 -34.5823 -5.5028
11 11 3 -9.2885 6.3447
11 11 6 -9.5821 -6.4889
11 11 9 -10.4784 4.8609
11 11 12 10.9083 -7.8684
11 11 15 6.0635 4.7515
11 11 18 33.7500 1.6980
11 11 21 21.3772 -1.4475
11 11 24 -28.6505 8.0160
11 11 27 -16.8535 7.4429
11 12 -22 54.3031 3.3759
11 12 -19 5.2530 -6.6454
11 12 -16 9.4103 6.7474
11 12 -13 -40.5102 -8.7748
11 12 -10 -3.1336 2.9279
11 12 -7 12.5883 -9.1790
11 12 -4 -7.8989 2.9570
11 12 -1 11.1604 -8.4469
11 12 2 6.3325 0.5614
11 12 5 24.7523 -1.6261
11 12 8 20.9420 0.1267
11 12 11 -19.9261 6.0039
11 12 14 -35.1450 3.4809
11 12 17 -19.6227 6.8146
11 12 20 52.7498 4.0882
11 12 23 -20.4959 -3.0514
11 13 -14 18.9651 2.1287
11 13 -11 -20.2848 5.1007
11 13 -8 -19.6610 7.6082
11 13 -5 -44.6895 2.2039
11 13 -2 12.7834 10.8285
11 13 1 -12.9436 -0.8130
11 13 4 4.5158 0.3132
11 13 7 31.3095 -1.6861
11 13 10 10.4253 -5.7192
11 13 13 -17.9746 0.4787
11 13 16 -49.7318 -7.2652
12 1 -49 -3.6901 -34.7003
12 1 -46 0.4414 2.0601
12 1 -43 -22.8323 -20.5691
12 1 -40 -33.2310 -4.5146
12 1 -37 57.5315 -8.7889
12 1 -34 18.8027 5.3845
12 1 -31 17.4800 2.8972
12 1 -28 5.3723 3.2443
12 1 -25 86.9593 40.4131
12 1 -22 31.7892 -5.0273
12 1 -19 -64.7727 51.0653
12 1 -16 -39.0959 28.7930
12 1 -13 62.5422 26.6235
12 1 -10 45.0001 53.0748
12 1 -7 -131.8860 22.5337
12 1 -4 -110.4243 36.5828
12 1 -1 70.2860 3.2082
12 1 2 98.6066 15.4895
12 1 5 -75.6466 -31.7017
12 1 8 -12.9342 -26.6189
12 1 11 112.4604 -24.4126
12 1 14 93.2033 -61.4323
12 1 17 -111.1497 -14.6591
12 1 20 -23.7000 -39.8499
12 1 23 80.7427 -16.9602
12 1 26 52.5522 -9.4184
12 1 29 -73.6598 -6.6694
12 1 32 -19.1610 -2.6276
12 1 35 48.9627 -6.4933
12 1 38 43.9887 9.6190
12 1 41 -61.6917 -17.0428
12 1 44 -2.8122 9.8817
12 1 47 30.2993 4.7536
12 1 50 17.8622 -5.8781
12 2 -47 -4.2241 -10.0980
12 2 -44 26.9726 -0.3783
12 2 -41 30.7534 -6.7506
12 2 -38 -25.5868 6.6886
12 2 -35 0.7283 -15.1890
12 2 -32 77.8825 16.5084
12 2 -29 -13.2139 -18.7500
12 2 -26 -28.5423 6.4473
12 2 -23 17.7215 -6.6103
12 2 -20 20.7227 -8.8440
12 2 -17 -36.2591 7.8241
12 2 -14 -29.4635 -17.5354
12 2 -11 56.7614 19.1052
12 2 -8 2.4384 -15.5308
12 2 -5 39.9085 15.6311
12 2 -2 -48.8898 3.8588
12 2 1 4.5979 -0.5669
12 2 4 14.1163 23.5860
12 2 7 -53.9951 -7.3923
12 2 10 36.0753 26.4210
12 2 13 -58.5178 -3.5284
12 2 16 -8.0749 16.0517
12 2 19 -12.2185 0.0273
12 2 22 -7.4688 -9.3699
12 2 25 -17.1445 12.0454
12 2 28 -16.4744 -29.6894
12 2 31 -18.5869 12.9029
12 2 34 -13.2824 -19.8508
12 2 37 -24.9163 3.9490
12 2 40 18.8176 -3.0615
12 2 43 -0.9794 4.0558
12 2 46 29.8980 5.4587
12 2 49 21.6879 -6.7977
12 3 -45 41.7637 17.5485
12 3 -42 16.8555 -9.1216
12 3 -39 -0.1620 5.4243
12 3 -36 -9.2215 -10.2852
12 3 -33 -15.8680 -9.3275
12 3 -30 63.2051 -1.7751
12 3 -27 18.0446 -20.8872
12 3 -24 -20.4220 5.3814
12 3 -21 -8.8431 -20.8544
12 3 -18 72.7858 3.7051
12 3 -15 -39.3372 -8.3797
12 3 -12 -50.9886 -12.0269
12 3 -9 -19.9560 5.6959
12 3 -6 -14.5429 -21.9990
12 3 -3 73.4296 12.3813
12 3 0 -109.6012 -14.1992
12 3 3 49.9091 8.4568
12 3 6 19.0419 1.7942
12 3 9 11.0103 2.0905
12 3 12 -20.7906 16.1003
12 3 15 19.9432 -9.1303
12 3 18 -18.6173 24.8133
12 3 21 8.2465 -13.0457
12 3 24 -46.3058 17.8970
12 3 27 39.6077 2.6566
12 3 30 -44.1050 3.7511
12 3 33 -18.0937 16.2208
12 3 36 -37.7046 0.9307
12 3 39 11.7957 7.9116
12 3 42 1.1121 -11.5914
12 3 45 -23.1866 9.8589
12 4 -46 -31.9151 13.3277
12 4 -43 46.3009 -10.6749
12 4 -40 13.8702 -0.3100
12 4 -37 -3.2218 7.2459
12 4 -34 12.5730 -2.8688
12 4 -31 -23.3775 17.1068
12 4 -28 18.7139 -9.8568
12 4 -25 24.7241 11.5742
12 4 -22 8.3505 -6.5537
12 4 -19 -41.3657 -8.1614
12 4 -16 85.1970 7.1627
12 4 -13 -46.9961 -17.6647
12 4 -10 39.4138 14.0580
12 4 -7 -39.4102 -15.3392
12 4 -4 23.8326 20.4443
12 4 -1 -58.0955 -8.7824
12 4 2 56.6719 11.9014
12 4 5 9.6083 6.1401
12 4 8 -83.7095 -8.7216
12 4 11 89.0043 11.7609
12 4 14 56.0095 -16.3699
12 4 17 -7.8845 1.7872
12 4 20 -21.6781 -3.4056
12 4 23 -32.9454 -2.7662
12 4 26 56.9628 2.9335
12 4 29 -47.9672 1.3429
12 4 32 26.7107 11.5707
12 4 35 -27.2366 -4.0282
12 4 38 15.7467 15.1222
12 4 41 0.5185 -5.2850
12 4 44 -25.4800 7.7818
12 5 -44 8.9048 0.7841
12 5 -41 -2.5402 4.5163
12 5 -38 9.0942 4.0326
12 5 -35 36.4904 -0.0917
12 5 -32 -0.1618 2.8123
12 5 -29 -79.5251 6.6944
12 5 -26 -3.1735 1.4166
12 5 -23 45.8340 3.8767
12 5 -20 1.0584 9.2819
12 5 -17 -66.8199 2.3452
12 5 -14 -6.8699 4.9605
12 5 -11 45.5783 0.2690
12 5 -8 -27.0105 2.7331
12 5 -5 -32.8781 -15.8491
12 5 -2 22.6655 2.5638
12 5 1 3.1167 -16.9008
12 5 4 -16.4702 -9.9208
12 5 7 24.8452 -3.3811
12 5 10 14.9211 -9.3218
12 5 13 38.4243 -4.6730
12 5 16 -14.7908 2.7100
12 5 19 -69.8260 -2.8882
12 5 22 12.6285 -1.3047
12 5 25 -27.4564 0.1234
12 5 28 41.0998 -0.3949
12 5 31 -60.9065 -8.9399
12 5 34 23.0603 9.0258
12 5 37 -9.8604 -6.3091
12 5 40 3.3691 0.3238
12 5 43 -16.4826 7.9711
12 6 -39 21.5212 3.5402
12 6 -36 -43.4791 0.3233
12 6 -33 42.9238 -0.8440
12 6 -30 -12.2825 1.6443
12 6 -27 -13.2252 -10.1823
12 6 -24 -16.7550 10.7331
12 6 -21 83.1057 -6.2743
12 6 -18 31.0406 4.9168
12 6 -15 -34.3978 -6.7538
12 6 -12 -38.5303 -0.9295
12 6 -9 29.6809 -13.6721
12 6 -6 -59.7421 -1.6301
12 6 -3 -30.3983 -1.0717
12 6 0 25.9650 -3.9754
12 6 3 68.3147 13.5727
12 6 6 49.9886 6.4367
12 6 9 -34.4740 4.0884
12 6 12 29.3023 10.0236
12 6 15 61.8348 -3.8724
12 6 18 -74.1678 -3.0608
12 6 21 -32.5656 -5.1290
12 6 24 -17.2544 -0.6862
12 6 27 60.4234 -9.3066
12 6 30 4.4298 8.1731
12 6 33 -13.8813 0.5619
12 6 36 -17.3541 7.2635
12 6 39 1.6481 1.7569
12 7 -37 -44.9075 10.9050
12 7 -34 -62.6094 4.8655
12 7 -31 14.3055 5.4653
12 7 -28 24.6341 8.5251
12 7 -25 -57.0677 8.2568
12 7 -22 12.9617 5.4379
12 7 -19 7.6860 5.1285
12 7 -16 3.7788 2.5355
12 7 -13 -65.8190 0.3671
12 7 -10 7.2790 3.2101
12 7 -7 63.8745 -4.6658
12 7 -4 16.5087 2.4109
12 7 -1 -27.0942 -5.5039
12 7 2 -17.8523 -3.5195
12 7 5 54.8573 -6.6111
12 7 8 13.7196 -4.4210
12 7 11 -43.1268 -9.2434
12 7 14 15.6314 -6.6925
12 7 17 52.4137 -5.0378
12 7 20 -2.4963 -6.0268
12 7 23 -9.8774 -3.0599
12 7 26 3.5138 1.6528
12 7 29 10.5876 -2.5090
12 7 32 -26.5573 3.8488
12 7 35 17.7153 1.0395
12 7 38 24.3486 -2.5336
12 8 -35 1.8129 10.8521
12 8 -32 -17.9852 6.5813
12 8 -29 7.4722 -0.6827
12 8 -26 -54.1636 2.2076
12 8 -23 9.2564 3.4823
12 8 -20 -10.8150 3.4886
12 8 -17 19.4312 -3.7378
12 8 -14 -6.8298 3.3475
12 8 -11 -38.2615 -5.0768
12 8 -8 -24.4552 -4.3514
12 8 -5 37.1916 -2.7074
12 8 -2 -14.1099 -8.0859
12 8 1 -55.4850 -0.8571
12 8 4 7.5836 -2.3079
12 8 7 39.8364 4.9948
12 8 10 2.4749 -1.2065
12 8 13 -32.3441 4.9466
12 8 16 -18.6204 -2.6119
12 8 19 70.9133 -1.2234
12 8 22 -7.6954 -3.3216
12 8 25 -9.8184 -0.1531
12 8 28 0.7140 4.7522
12 8 31 33.5993 3.5748
12 8 34 7.4100 10.2889
12 9 -30 -28.7323 0.9617
12 9 -27 17.5155 11.7782
12 9 -24 -23.3503 -3.6133
12 9 -21 -1.3655 13.5929
12 9 -18 -19.4416 -8.5526
12 9 -15 26.2279 5.5817
12 9 -12 -41.8488 -2.8562
12 9 -9 -21.8995 -0.8201
12 9 -6 1.2390 -2.6335
12 9 -3 5.4500 3.8172
12 9 0 9.9933 -1.3172
12 9 3 -73.9704 5.9925
12 9 6 -0.2346 -0.7649
12 9 9 15.8183 4.9928
12 9 12 9.0344 -8.0140
12 9 15 -6.4545 3.7308
12 9 18 28.4261 -14.3929
12 9 21 13.8959 2.4716
12 9 24 0.9094 -9.0793
12 9 27 5.2620 3.9903
12 9 30 33.0821 -7.0873
12 10 -28 -37.2524 19.2853
12 10 -25 -4.2591 -2.1632
12 10 -22 31.9148 8.9873
12 10 -19 26.1633 -1.1298
12 10 -16 -6.4278 1.4562
12 10 -13 -22.1750 -5.4516
12 10 -10 7.2845 -2.1457
12 10 -7 6.8153 -1.5059
12 10 -4 22.1764 -7.0494
12 10 -1 -22.7434 -1.2607
12 10 2 -19.9277 -0.9203
12 10 5 8.2129 -9.9826
12 10 8 5.8793 5.8279
12 10 11 10.2495 -11.0515
12 10 14 -16.6060 4.4477
12 10 17 2.8638 -17.3363
12 10 20 14.0579 8.8273
12 10 23 2.5009 -17.4717
12 10 26 1.2850 2.9783
12 11 -23 -6.8544 -2.9248
12 11 -20 7.5344 2.9369
12 11 -17 2.1497 -3.0886
12 11 -14 4.3105 7.4717
12 11 -11 -28.4951 -9.2503
12 11 -8 20.8045 1.9428
12 11 -5 15.4031 -5.0423
12 11 -2 19.6537 -2.4944
12 11 1 -15.6580 -3.5279
12 11 4 8.6813 3.8831
12 11 7 25.3527 -3.0184
12 11 10 -1.3993 5.8460
12 11 13 -15.6781 2.0267
12 11 16 -22.3155 3.5727
12 11 19 2.7610 0.0297
12 11 22 10.7845 8.3617
12 12 -15 6.0518 7.4031
12 12 -12 -38.0787 -11.2863
12 12 -9 -6.3127 9.6743
12 12 -6 21.5546 -8.9113
12 12 -3 28.6540 13.7029
12 12 0 -33.7871 -3.2707
12 12 3 -18.2470 8.6246
12 12 6 -7.0291 2.7122
12 12 9 20.7698 -2.3355
12 12 12 -13.2274 -2.1690
12 12 15 -5.9354 -5.3604
13 1 -48 -35.3179 3.2667
13 1 -45 18.6262 21.9883
13 1 -42 8.2260 2.8223
13 1 -39 -27.1988 30.2729
13 1 -36 -2.3692 -13.0424
13 1 -33 21.1054 36.2097
13 1 -30 63.3434 -2.3398
13 1 -27 16.6079 -0.2531
13 1 -24 15.1976 37.7000
13 1 -21 38.7058 -27.5980
13 1 -18 45.7977 39.2975
13 1 -15 -105.5178 -17.2161
13 1 -12 -21.8455 7.1518
13 1 -9 -0.1845 -18.6532
13 1 -6 52.4475 -23.8293
13 1 -3 -55.1479 -21.3350
13 1 0 16.1092 -60.8606
13 1 3 -22.3857 5.2047
13 1 6 19.4366 -61.3792
13 1 9 -42.1812 4.2735
13 1 12 49.8824 0.6424
13 1 15 36.3306 -18.4356
13 1 18 37.0137 37.1290
13 1 21 -12.8520 -16.6879
13 1 24 24.6533 25.3785
13 1 27 -0.7125 -20.1019
13 1 30 31.7861 19.4765
13 1 33 -53.1079 -17.9727
13 1 36 14.2113 5.1585
13 1 39 16.3107 12.8041
13 1 42 -1.8827 -2.1535
13 1 45 -35.8779 27.3037
13 1 48 52.4635 -3.9090
13 2 -46 2.3539 20.3477
13 2 -43 -0.3541 -18.6846
13 2 -40 14.7966 7.5669
13 2 -37 -46.0888 2.2118
13 2 -34 -33.2585 -14.7887
13 2 -31 6.0799 11.9887
13 2 -28 81.0019 -11.3221
13 2 -25 -31.6586 -4.9916
13 2 -22 -51.0357 -1.7583
13 2 -19 15.3058 -10.5860
13 2 -16 79.9705 5.0664
13 2 -13 -27.2967 -16.0250
13 2 -10 38.8793 36.2530
13 2 -7 -31.0787 -27.4716
13 2 -4 0.4431 52.7863
13 2 -1 -31.1241 -5.0072
13 2 2 -42.4955 22.3997
13 2 5 -12.7651 13.7259
13 2 8 27.4863 2.5943
13 2 11 -64.4036 -4.0065
13 2 14 -21.9969 -5.0329
13 2 17 21.7776 -8.9908
13 2 20 119.0321 -14.4958
13 2 23 -31.2094 -3.2791
13 2 26 -8.9416 4.9629
13 2 29 10.5054 -18.2462
13 2 32 56.1468 21.7062
13 2 35 15.3704 -18.2985
13 2 38 -27.3695 3.9598
13 2 41 -11.2715 -11.2892
13 2 44 3.0106 -5.1640
13 3 -44 -19.6208 2.2862
13 3 -41 -2.6348 -2.7367
13 3 -38 -23.9558 -5.2620
13 3 -35 23.8838 2.7205
13 3 -32 -35.0848 -4.5349
13 3 -29 -17.4348 13.0515
13 3 -26 14.5731 1.9969
13 3 -23 15.4958 23.9683
13 3 -20 -55.9841 -2.8375
13 3 -17 1.9156 28.8058
13 3 -14 59.9917 -12.7405
13 3 -11 8.0723 27.7291
13 3 -8 -17.8617 -11.7877
13 3 -5 -21.4988 14.1418
13 3 -2 34.2709 -8.4241
13 3 1 -6.8591 6.9937
13 3 4 -23.9479 -13.4009
13 3 7 -18.8636 6.6268
13 3 10 -36.6184 -13.7804
13 3 13 -1.2739 6.4398
13 3 16 -59.0209 -12.4466
13 3 19 -26.5218 8.7717
13 3 22 32.3242 -19.2121
13 3 25 15.9144 7.5323
13 3 28 -10.8575 -21.1952
13 3 31 17.1120 -1.7100
13 3 34 -5.1371 -13.1639
13 3 37 5.4849 3.1353
13 3 40 2.8611 -3.1410
13 3 43 -0.4588 12.7864
13 4 -42 -28.8399 -0.7780
13 4 -39 -21.1306 8.7104
13 4 -36 39.2307 -0.7899
13 4 -33 36.8134 -5.4788
13 4 -30 -40.9912 -1.9523
13 4 -27 -37.8433 -10.6099
13 4 -24 24.8380 -2.7518
13 4 -21 -6.6310 -14.9623
13 4 -18 -30.4052 10.2067
13 4 -15 -54.5728 -11.2659
13 4 -12 90.3424 3.8347
13 4 -9 19.9681 10.1082
13 4 -6 -77.0425 -3.4549
13 4 -3 2.8133 7.1828
13 4 0 62.0225 2.5571
13 4 3 42.5888 -1.0112
13 4 6 -70.2600 -1.8356
13 4 9 -23.4038 5.6064
13 4 12 17.7101 0.5496
13 4 15 9.5693 0.0938
13 4 18 -99.0367 16.0883
13 4 21 -3.7934 -1.9133
13 4 24 51.8535 7.5289
13 4 27 -14.4896 7.6761
13 4 30 5.2631 -3.0696
13 4 33 4.9595 -0.5667
13 4 36 39.2308 -4.2233
13 4 39 -8.8658 -7.7012
13 4 42 -17.1787 -4.4019
13 5 -40 2.6939 -7.0390
13 5 -37 -23.6001 -2.6079
13 5 -34 -41.7051 -7.6393
13 5 -31 1.0642 -4.1191
13 5 -28 14.2595 -1.3984
13 5 -25 -20.7712 -2.4234
13 5 -22 26.8365 -3.6281
13 5 -19 7.7380 2.3396
13 5 -16 15.7876 -2.5826
13 5 -13 -11.5567 1.7178
13 5 -10 25.2252 -0.9822
13 5 -7 9.5882 5.2544
13 5 -4 -17.5329 -2.7429
13 5 -1 3.7797 8.7986
13 5 2 -24.7813 1.6602
13 5 5 -1.5047 5.0884
13 5 8 -10.2722 9.5752
13 5 11 -14.9890 -0.7990
13 5 14 -65.4748 5.3320
13 5 17 4.3444 -1.2779
13 5 20 -26.5129 -1.6422
13 5 23 12.1284 -4.3915
13 5 26 12.6426 -1.4244
13 5 29 8.8748 -4.9009
13 5 32 4.4356 -5.7496
13 5 35 -35.3168 1.8303
13 5 38 24.4407 -9.3864
13 5 41 20.6526 3.2651
13 6 -38 7.0469 0.8544
13 6 -35 11.1056 1.5525
13 6 -32 20.1883 0.5530
13 6 -29 4.5233 -3.6466
13 6 -26 -32.5464 1.8800
13 6 -23 -64.6883 4.0992
13 6 -20 24.8175 -3.3656
13 6 -17 66.4239 9.2720
13 6 -14 -13.4030 5.0743
13 6 -11 -5.7606 7.6958
13 6 -8 -3.1547 4.9620
13 6 -5 23.2665 6.7869
13 6 -2 -6.7183 -1.8813
13 6 1 -19.0322 -7.7909
13 6 4 -7.1400 -0.4056
13 6 7 -3.6966 -13.5376
13 6 10 15.2869 -2.6919
13 6 13 -35.2952 -2.4221
13 6 16 -10.0440 -0.2780
13 6 19 -19.6569 3.2768
13 6 22 -15.1040 5.4126
13 6 25 -3.1114 1.8630
13 6 28 7.8589 1.1638
13 6 31 -28.0701 1.1020
13 6 34 -18.0390 0.7862
13 6 37 24.8151 -2.2711
13 7 -33 5.4914 -10.8690
13 7 -30 -43.2068 3.3754
13 7 -27 13.1198 -10.4959
13 7 -24 -8.2635 1.6829
13 7 -21 -32.8483 -4.8811
13 7 -18 -25.0693 -2.5809
13 7 -15 14.4978 -0.1461
13 7 -12 12.0894 -3.4002
13 7 -9 -3.5146 1.5471
13 7 -6 -29.1905 1.1766
13 7 -3 14.2876 0.2239
13 7 0 35.8375 3.9508
13 7 3 23.3969 -1.5553
13 7 6 -14.8247 5.1127
13 7 9 -7.3047 -0.3420
13 7 12 93.1092 6.7544
13 7 15 10.4796 2.0662
13 7 18 -31.1875 6.0246
13 7 21 0.7227 1.8261
13 7 24 -10.2689 -2.2901
13 7 27 6.4846 -6.2605
13 7 30 -55.1426 -7.5298
13 7 33 8.9158 -5.6486
13 8 -31 -26.0977 -9.2794
13 8 -28 -12.2227 -8.4415
13 8 -25 -12.3895 -7.6511
13 8 -22 13.1909 -2.3120
13 8 -19 1.1022 0.6986
13 8 -16 -8.3972 -0.0586
13 8 -13 -57.9650 10.5626
13 8 -10 -3.8616 5.4643
13 8 -7 -36.7192 11.5225
13 8 -4 14.8107 4.4377
13 8 -1 -2.8512 10.4826
13 8 2 17.0933 0.2851
13 8 5 -36.9328 4.4135
13 8 8 0.4587 2.4474
13 8 11 31.0262 -3.2040
13 8 14 30.3796 6.6865
13 8 17 -9.1519 -0.4542
13 8 20 15.9448 5.6238
13 8 23 14.8614 1.1159
13 8 26 13.1539 8.0583
13 8 29 -19.7070 -8.0047
13 8 32 -12.3732 -1.0133
13 9 -26 -63.5433 3.3493
13 9 -23 29.1768 -10.4625
13 9 -20 28.3869 1.1095
13 9 -17 -12.6911 -1.9668
13 9 -14 -24.2110 5.6126
13 9 -11 11.1577 -9.3915
13 9 -8 10.1019 6.9868
13 9 -5 10.7205 -5.7037
13 9 -2 27.5347 -3.5917
13 9 1 -7.3203 5.9301
13 9 4 37.5947 -8.0409
13 9 7 -10.0774 4.8197
13 9 10 -21.3060 -4.7142
13 9 13 27.3546 4.5898
13 9 16 11.8531 -3.8249
13 9 19 -9.2489 3.6502
13 9 22 -1.0674 -0.3024
13 9 25 4.9439 -5.3753
13 9 28 29.0882 6.6845
13 10 -21 18.0318 12.6602
13 10 -18 -15.4217 -11.3619
13 10 -15 43.8962 14.2823
13 10 -12 -5.4267 -4.4489
13 10 -9 30.3674 5.3795
13 10 -6 -34.0002 1.6990
13 10 -3 -14.0120 0.4568
13 10 0 41.8374 -1.5613
13 10 3 43.5950 0.9809
13 10 6 -5.2100 -0.4084
13 10 9 -32.0641 4.5034
13 10 12 19.9073 -0.9901
13 10 15 77.1009 9.0236
13 10 18 -10.1697 -5.7333
13 10 21 -17.5571 13.0280
13 11 -16 10.9354 -6.2758
13 11 -13 -10.5437 -3.0643
13 11 -10 -12.0615 4.9484
13 11 -7 -7.6991 0.8042
13 11 -4 31.5141 6.3708
13 11 -1 9.3964 5.6436
13 11 2 -28.9003 7.5141
13 11 5 -1.4968 -1.6090
13 11 8 -17.9456 11.7266
13 11 11 4.0978 -3.4651
13 11 14 -21.7215 3.0421
14 1 -44 -4.5622 -4.5285
14 1 -41 -5.2454 -6.0002
14 1 -38 44.1836 12.3428
14 1 -35 -36.8282 -6.0650
14 1 -32 -23.0060 -11.5190
14 1 -29 52.7162 10.0797
14 1 -26 42.6797 -6.7771
14 1 -23 -29.7378 -4.9994
14 1 -20 23.3294 -2.9517
14 1 -17 59.6894 23.8859
14 1 -14 23.5958 -44.3868
14 1 -11 -39.9588 55.7166
14 1 -8 -24.6261 -40.6100
14 1 -5 38.7392 22.1755
14 1 -2 69.5135 -9.7507
14 1 1 -100.3760 14.6246
14 1 4 -30.3178 -29.4696
14 1 7 39.8963 18.6164
14 1 10 38.6996 -15.9524
14 1 13 -36.9953 -20.4514
14 1 16 36.0368 7.0175
14 1 19 19.2135 -6.9648
14 1 22 45.5761 -22.5500
14 1 25 -63.7420 33.2606
14 1 28 28.3334 -16.5114
14 1 31 -0.7547 25.1570
14 1 34 7.9592 0.8072
14 1 37 -14.8801 20.9262
14 1 40 10.2877 -22.9180
14 1 43 18.4448 29.2427
14 2 -42 13.9732 -8.5341
14 2 -39 10.9170 -8.7896
14 2 -36 -24.0502 3.1679
14 2 -33 -19.3293 -1.1380
14 2 -30 -47.6486 7.2044
14 2 -27 15.1336 -9.3866
14 2 -24 10.6082 18.2905
14 2 -21 -71.7115 -8.1717
14 2 -18 -28.5680 9.9867
14 2 -15 74.0930 16.1810
14 2 -12 31.0754 0.7289
14 2 -9 -93.4915 21.5327
14 2 -6 15.8493 7.2813
14 2 -3 73.1983 8.1885
14 2 0 13.3571 2.7720
14 2 3 -31.0218 0.2901
14 2 6 -31.6166 -0.8787
14 2 9 48.7412 -15.7110
14 2 12 -31.8779 10.3569
14 2 15 -44.3022 -20.9155
14 2 18 15.4912 6.5712
14 2 21 31.7934 -4.8857
14 2 24 -35.2648 -8.1666
14 2 27 -4.9453 -2.5057
14 2 30 12.6122 -6.9383
14 2 33 41.3903 -8.3029
14 2 36 -1.9711 -5.5294
14 2 39 3.5454 2.8300
14 2 42 1.7370 1.3063
14 3 -40 -30.2266 13.0477
14 3 -37 -17.8835 -6.6808
14 3 -34 25.6993 8.7769
14 3 -31 -0.1199 -4.7403
14 3 -28 47.5130 7.8936
14 3 -25 -17.1076 -7.1739
14 3 -22 28.2457 5.3526
14 3 -19 28.0729 -7.9375
14 3 -16 -21.4434 -10.5541
14 3 -13 -30.9892 -7.0846
14 3 -10 56.0063 -23.6606
14 3 -7 -42.6111 -10.9632
14 3 -4 -36.6718 -22.2103
14 3 -1 83.6487 -12.0141
14 3 2 18.9207 -4.9872
14 3 5 58.1835 -6.9511
14 3 8 -15.7226 14.0460
14 3 11 44.6327 -2.5304
14 3 14 0.6811 18.2520
14 3 17 4.8270 -0.7495
14 3 20 -3.1410 10.1692
14 3 23 -8.7833 5.8433
14 3 26 13.3223 0.6407
14 3 29 9.9919 15.4882
14 3 32 -3.7010 -2.4269
14 3 35 26.2161 14.4429
14 3 38 -13.6241 -3.5828
14 3 41 -18.7451 8.0046
14 4 -38 -5.9312 -0.3335
14 4 -35 -33.5192 4.0849
14 4 -32 6.1448 -6.3818
14 4 -29 3.4585 11.5271
14 4 -26 -2.0640 -4.8322
14 4 -23 6.2876 3.0408
14 4 -20 -11.8852 0.1762
14 4 -17 -20.3161 -5.9364
14 4 -14 -11.3854 6.9607
14 4 -11 1.4692 -9.1292
14 4 -8 -35.2005 11.7902
14 4 -5 -6.6911 -2.8430
14 4 -2 -2.3545 9.9914
14 4 1 72.9976 4.8503
14 4 4 -14.8581 1.2165
14 4 7 -6.9030 8.9101
14 4 10 10.5843 -7.9553
14 4 13 13.2957 8.1005
14 4 16 -27.5628 -10.7367
14 4 19 24.7467 0.1768
14 4 22 24.5374 -0.2967
14 4 25 43.9430 -11.6555
14 4 28 44.0207 9.3891
14 4 31 35.4883 -14.3206
14 4 34 -3.3730 10.5600
14 4 37 10.5762 -12.6942
14 4 40 17.9893 4.6498
14 5 -36 -26.4774 8.7274
14 5 -33 2.1452 -2.1277
14 5 -30 20.1020 4.0019
14 5 -27 11.6065 5.8599
14 5 -24 -25.2125 -2.5136
14 5 -21 -34.1823 14.2934
14 5 -18 69.2971 -6.2712
14 5 -15 -1.1028 5.5926
14 5 -12 -10.7770 -1.0481
14 5 -9 -6.1769 -1.5274
14 5 -6 39.7923 -2.1061
14 5 -3 13.6929 1.3925
14 5 0 22.7274 -1.8134
14 5 3 -66.7453 -10.4324
14 5 6 26.4480 2.5186
14 5 9 -2.9605 -12.1828
14 5 12 -4.2536 -9.7505
14 5 15 -57.5311 1.6592
14 5 18 7.1533 -13.3738
14 5 21 0.6240 3.1260
14 5 24 -33.5265 -0.7714
14 5 27 -8.2331 5.3733
14 5 30 46.3038 2.4083
14 5 33 5.4343 4.5444
14 5 36 15.3255 2.7342
14 6 -34 15.9103 -1.9568
14 6 -31 -55.6519 7.8113
14 6 -28 3.2627 -7.0234
14 6 -25 -1.8342 -0.7328
14 6 -22 28.0176 -4.6245
14 6 -19 -58.5468 -6.4002
14 6 -16 -8.8854 -2.5512
14 6 -13 33.9482 -7.3102
14 6 -10 13.4208 -8.5584
14 6 -7 -19.8296 -2.2412
14 6 -4 -17.0351 -7.2380
14 6 -1 -13.2815 -0.7086
14 6 2 37.4893 0.3606
14 6 5 -9.6247 2.8024
14 6 8 1.6621 -1.0544
14 6 11 -26.1259 6.9602
14 6 14 19.4401 -1.8616
14 6 17 -55.2893 1.9894
14 6 20 35.9876 2.3563
14 6 23 -21.7418 3.9185
14 6 26 24.9196 -1.2808
14 6 29 -20.6369 9.4049
14 6 32 6.4269 4.5693
14 6 35 14.8378 6.3097
14 7 -29 -27.3003 6.2049
14 7 -26 -41.2432 0.5686
14 7 -23 41.0778 1.7176
14 7 -20 -16.2203 -1.2536
14 7 -17 -8.3934 -2.2267
14 7 -14 -19.3820 -5.0158
14 7 -11 52.8442 1.2079
14 7 -8 -21.7817 -0.1278
14 7 -5 -24.0746 0.8654
14 7 -2 6.2241 6.0672
14 7 1 10.1655 6.8235
14 7 4 -35.4175 -0.7732
14 7 7 -47.9820 7.6084
14 7 10 31.2047 -5.9627
14 7 13 35.5868 4.2163
14 7 16 -33.7422 -9.5751
14 7 19 -33.8764 1.9767
14 7 22 25.9192 -2.6899
14 7 25 32.1539 1.3499
14 7 28 15.7665 -4.2948
14 7 31 -10.1174 4.1119
14 8 -27 -16.7636 -0.9928
14 8 -24 -13.1532 2.4266
14 8 -21 -3.2507 2.1805
14 8 -18 -27.0033 -3.3054
14 8 -15 -9.8332 1.8738
14 8 -12 -13.0337 -4.3060
14 8 -9 22.3790 -7.8115
14 8 -6 8.5849 2.5173
14 8 -3 -20.3794 -12.6312
14 8 0 -14.5316 4.6366
14 8 3 32.8893 -10.3647
14 8 6 3.7655 5.0424
14 8 9 -29.6588 -9.7427
14 8 12 -22.3729 5.1786
14 8 15 11.4185 -6.2564
14 8 18 -3.8757 -0.8625
14 8 21 -21.6623 1.5513
14 8 24 -7.2586 0.6372
14 8 27 7.5265 5.1646
14 9 -22 -5.9802 9.2962
14 9 -19 -8.6700 -9.3799
14 9 -16 13.2556 -0.2946
14 9 -13 -17.5355 -2.9182
14 9 -10 25.6064 0.0128
14 9 -7 8.4234 -3.1165
14 9 -4 4.8703 3.9408
14 9 -1 48.3601 2.5148
14 9 2 28.8080 -4.1128
14 9 5 25.6260 5.9381
14 9 8 4.7741 -3.2256
14 9 11 0.3828 -7.3319
14 9 14 -29.3864 9.3930
14 9 17 39.4469 -12.9834
14 9 20 24.1857 7.8133
14 10 -14 9.4988 -3.3529
14 10 -11 21.5531 -4.0894
14 10 -8 5.1838 -2.3101
14 10 -5 -28.3962 -5.5832
14 10 -2 -12.3270 0.9491
14 10 1 -15.4809 1.3140
14 10 4 25.1748 -2.7461
14 10 7 12.4363 5.9122
14 10 10 3.3499 1.7133
14 10 13 -2.7467 -7.3488
15 1 -40 -5.0867 0.1215
15 1 -37 14.7285 -12.5806
15 1 -34 -5.4530 13.3198
15 1 -31 -27.4720 0.7061
15 1 -28 -6.5232 5.2075
15 1 -25 -9.7064 6.3306
15 1 -22 -36.1135 16.3738
15 1 -19 16.7756 -6.5143
15 1 -16 26.5265 21.3597
15 1 -13 80.9084 -3.6328
15 1 -10 -44.3906 1.4976
15 1 -7 -24.6439 -2.4254
15 1 -4 -1.0545 -8.4538
15 1 -1 49.0792 -21.4127
15 1 2 -31.7427 -7.5049
15 1 5 -34.5262 -22.4794
15 1 8 0.0264 -8.5416
15 1 11 20.3445 -8.6268
15 1 14 -15.6859 6.8129
15 1 17 -21.7416 -4.3866
15 1 20 -5.6010 14.0935
15 1 23 28.0007 2.4784
15 1 26 -24.5629 2.8053
15 1 29 -5.6494 4.6265
15 1 32 -46.2948 -8.0381
15 1 35 47.0199 4.0377
15 1 38 30.4928 -1.1932
15 1 41 21.5530 -0.7489
15 2 -41 9.0065 2.1144
15 2 -38 -25.7517 8.2207
15 2 -35 -14.5021 -0.4037
15 2 -32 31.9137 -0.1687
15 2 -29 -22.6031 18.8658
15 2 -26 -66.9261 -21.4143
15 2 -23 -13.4390 16.6458
15 2 -20 56.9089 -17.0536
15 2 -17 -25.5836 -0.8542
15 2 -14 -45.0656 -10.0019
15 2 -11 -10.2149 -5.3653
15 2 -8 49.7050 -2.8017
15 2 -5 -14.4565 -5.2155
15 2 -2 27.1536 10.8100
15 2 1 -29.8951 -7.1345
15 2 4 83.5389 4.8912
15 2 7 40.0730 6.1095
15 2 10 -91.2198 -21.8456
15 2 13 -0.1692 10.6476
15 2 16 44.2620 -23.5391
15 2 19 -25.5889 0.6752
15 2 22 30.4818 -10.1214
15 2 25 8.5684 3.8259
15 2 28 40.0163 1.1297
15 2 31 -18.5523 6.7583
15 2 34 -24.7083 13.2389
15 2 37 24.9737 -0.1695
15 2 40 3.3720 14.2452
15 3 -39 -22.5542 -13.2591
15 3 -36 -20.5810 6.4453
15 3 -33 21.7595 -13.2571
15 3 -30 30.6445 -11.3607
15 3 -27 -37.9472 3.7666
15 3 -24 -17.4351 -12.7601
15 3 -21 24.5234 9.3778
15 3 -18 22.7757 -5.3704
15 3 -15 -5.1712 10.5471
15 3 -12 5.0265 2.0693
15 3 -9 7.3881 -1.0970
15 3 -6 25.7149 13.5511
15 3 -3 -12.7686 -14.5849
15 3 0 8.8420 20.5920
15 3 3 27.7398 -17.1247
15 3 6 10.8528 16.6426
15 3 9 -46.3408 -5.0500
15 3 12 0.4520 5.8694
15 3 15 33.5032 10.2489
15 3 18 35.4555 -5.1248
15 3 21 -39.1977 14.4802
15 3 24 6.1076 -7.0404
15 3 27 -3.4316 9.4232
15 3 30 25.8510 -10.7227
15 3 33 -21.5057 -2.6401
15 3 36 13.8358 -0.8718
15 3 39 -13.7173 -19.3493
15 4 -34 -38.6629 -7.8120
15 4 -31 -16.7874 1.9011
15 4 -28 47.4628 4.4260
15 4 -25 21.2461 -14.6465
15 4 -22 -65.8378 12.9781
15 4 -19 -5.8750 -9.9706
15 4 -16 28.0675 9.8680
15 4 -13 15.6720 3.2692
15 4 -10 -34.0761 3.9771
15 4 -7 27.0289 7.5172
15 4 -4 45.8506 -6.4376
15 4 -1 19.6526 13.5845
15 4 2 -33.5762 -15.4521
15 4 5 33.8414 9.0149
15 4 8 31.2139 -3.9715
15 4 11 -5.8673 -6.1945
15 4 14 -27.9701 9.6994
15 4 17 12.0647 -6.9950
15 4 20 6.1882 7.2845
15 4 23 -5.3252 -8.5577
15 4 26 -37.7375 9.3478
15 4 29 -9.0163 -7.9390
15 4 32 28.4211 5.4406
15 4 35 -6.3997 8.4649
15 5 -32 8.2200 -2.5094
15 5 -29 -3.4152 -0.1996
15 5 -26 7.7740 -0.6709
15 5 -23 4.6902 -1.8557
15 5 -20 19.3538 4.1171
15 5 -17 34.4065 -7.3660
15 5 -14 -29.9878 1.3462
15 5 -11 4.2420 -4.6948
15 5 -8 -37.5318 -1.9480
15 5 -5 15.2574 -6.5479
15 5 -2 -8.1305 -2.5633
15 5 1 26.2634 -1.3323
15 5 4 14.5576 -4.6699
15 5 7 26.1132 6.1305
15 5 10 5.2865 0.9877
15 5 13 -25.1976 2.6923
15 5 16 3.1565 8.7574
15 5 19 8.6719 -1.3949
15 5 22 -12.9958 1.5139
15 5 25 -18.8885 -3.5685
15 5 28 5.8389 -1.7315
15 5 31 -9.8397 -9.5925
15 6 -30 -5.5547 4.6064
15 6 -27 -2.1397 1.2635
15 6 -24 -13.8815 3.1849
15 6 -21 -18.1481 -6.2802
15 6 -18 16.1556 9.6126
15 6 -15 -18.3011 -5.7770
15 6 -12 -9.5164 7.4929
15 6 -9 -25.8442 1.2565
15 6 -6 23.2039 4.3865
15 6 -3 26.1662 -2.9417
15 6 0 -4.4407 2.6335
15 6 3 -5.3716 1.0359
15 6 6 30.0093 -1.9237
15 6 9 -15.8244 1.1936
15 6 12 -28.2695 3.9115
15 6 15 6.1464 -4.2157
15 6 18 9.8244 7.4858
15 6 21 -11.7826 -7.0853
15 6 24 -8.5240 8.4215
15 6 27 2.4571 -3.8910
15 6 30 -10.7930 3.0722
15 7 -25 -11.9495 6.7083
15 7 -22 18.4084 3.6347
15 7 -19 -10.5051 3.0927
15 7 -16 -2.9473 1.7449
15 7 -13 -27.2680 2.7350
15 7 -10 23.4637 -0.1814
15 7 -7 -3.9249 -0.6830
15 7 -4 21.1419 -3.4980
15 7 -1 -12.0245 1.7234
15 7 2 30.8371 -4.3696
15 7 5 18.0887 -0.4524
15 7 8 13.0372 -2.6552
15 7 11 -0.2079 4.2779
15 7 14 -16.8809 -5.1259
15 7 17 9.3369 5.9298
15 7 20 32.5790 -2.6769
15 7 23 -22.8925 -2.8869
15 7 26 10.4521 -1.5887
15 8 -20 -8.7200 -0.0832
15 8 -17 57.2156 11.8027
15 8 -14 20.0997 0.8489
15 8 -11 -10.9195 10.3755
15 8 -8 -4.0482 -1.7572
15 8 -5 31.7511 0.7719
15 8 -2 47.6288 -1.9723
15 8 1 -26.7994 -1.3517
15 8 4 -9.6043 -2.4809
15 8 7 21.0528 1.6730
15 8 10 14.7023 -0.1444
15 8 13 -12.9005 3.6097
15 8 16 -36.3828 -0.9902
15 8 19 37.8579 7.6985
15 9 -12 7.3191 -3.6885
15 9 -9 17.7304 -0.2066
15 9 -6 -12.3883 -0.1609
15 9 -3 9.0385 -5.9708
15 9 0 -14.1839 1.9713
15 9 3 -8.2082 -1.8087
15 9 6 -10.4847 -0.4194
15 9 9 21.3789 0.0370
15 9 12 15.7323 4.7328
16 1 -39 0.4359 20.6816
16 1 -36 -37.6456 14.9680
16 1 -33 53.8169 -6.0520
16 1 -30 3.2445 20.6563
16 1 -27 -12.1966 -8.2228
16 1 -24 -8.5956 0.4776
16 1 -21 13.4629 0.3007
16 1 -18 7.7719 -5.6386
16 1 -15 9.6584 -18.5523
16 1 -12 -57.4488 -7.9611
16 1 -9 35.9442 -17.4389
16 1 -6 -17.2368 -29.4547
16 1 -3 -17.2815 -14.4425
16 1 0 16.4943 -12.5695
16 1 3 -7.3631 -30.5168
16 1 6 51.0961 16.2450
16 1 9 -29.3150 -16.2584
16 1 12 25.6191 9.9203
16 1 15 21.3549 2.2101
16 1 18 7.2369 10.8604
16 1 21 38.1037 -3.0550
16 1 24 6.3280 12.9142
16 1 27 20.9959 9.3575
16 1 30 -4.6836 0.9817
16 1 33 0.2012 25.3915
16 1 36 4.6972 16.8670
16 1 39 23.1161 2.2422
16 2 -37 -26.6525 4.1378
16 2 -34 -17.3635 2.3258
16 2 -31 -1.3774 0.9923
16 2 -28 11.9431 2.3224
16 2 -25 -31.9183 -1.8723
16 2 -22 -30.6079 5.4825
16 2 -19 21.3028 -5.9064
16 2 -16 -15.3444 12.5286
16 2 -13 -16.8675 -0.0917
16 2 -10 13.7863 7.0139
16 2 -7 44.9175 16.5675
16 2 -4 0.8898 1.8586
16 2 -1 -45.2621 17.7968
16 2 2 4.1120 -6.3469
16 2 5 26.9474 12.5151
16 2 8 -12.7049 -15.7229
16 2 11 -28.7999 3.6147
16 2 14 -7.3062 -6.0831
16 2 17 50.5794 -8.4005
16 2 20 20.6023 9.1853
16 2 23 3.7545 -8.5018
16 2 26 22.6432 2.4556
16 2 29 16.3023 -3.5489
16 2 32 -5.9466 -7.9178
16 2 35 -19.9673 -4.6205
16 3 -35 -0.6753 1.7965
16 3 -32 -26.9016 1.3708
16 3 -29 -1.6715 -1.6121
16 3 -26 15.3973 3.5801
16 3 -23 30.5545 -4.3347
16 3 -20 -24.2721 6.8514
16 3 -17 31.6040 -6.4074
16 3 -14 -0.9254 8.5627
16 3 -11 4.8656 -9.2344
16 3 -8 10.6761 5.4177
16 3 -5 -16.1797 -9.2231
16 3 -2 23.9634 7.0817
16 3 1 -14.6283 -3.2902
16 3 4 -10.7621 7.1173
16 3 7 16.8286 5.4947
16 3 10 -10.5135 7.2266
16 3 13 22.4521 -0.1009
16 3 16 -18.7575 5.0225
16 3 19 11.1681 -5.9418
16 3 22 2.1964 -0.7679
16 3 25 8.7994 -6.3673
16 3 28 -3.9570 1.6530
16 3 31 -21.1453 -10.2135
16 3 34 -3.3954 9.4416
16 4 -30 -39.9115 8.2318
16 4 -27 -20.3749 -0.8543
16 4 -24 11.5972 -2.7512
16 4 -21 18.5882 4.4318
16 4 -18 -11.4276 -12.9017
16 4 -15 -4.7322 11.2113
16 4 -12 47.1302 -14.0168
16 4 -9 15.4897 13.4237
16 4 -6 -11.5024 -7.6832
16 4 -3 5.8109 7.9743
16 4 0 15.1665 -2.9492
16 4 3 4.0121 1.2958
16 4 6 -59.5428 -4.1242
16 4 9 -3.7994 -2.8069
16 4 12 -2.3091 -1.7019
16 4 15 -15.4871 -4.1291
16 4 18 13.4534 -3.4658
16 4 21 19.3553 3.3477
16 4 24 29.4916 -7.3831
16 4 27 -6.4572 6.0843
16 4 30 -11.9355 -4.4485
16 5 -28 -18.8964 -1.4557
16 5 -25 -24.8108 2.6258
16 5 -22 -14.0403 -1.1664
16 5 -19 14.9743 1.9240
16 5 -16 10.1300 -4.6685
16 5 -13 -12.3973 6.4106
16 5 -10 9.5647 -3.1640
16 5 -7 24.5583 0.0005
16 5 -4 -18.4847 9.5216
16 5 -1 -30.3453 -2.8339
16 5 2 -11.2226 5.8951
16 5 5 22.8312 2.4367
16 5 8 -45.2160 -0.3868
16 5 11 -35.3506 -3.4150
16 5 14 -30.4720 2.0054
16 5 17 1.2376 -3.2539
16 5 20 -6.0715 -2.3856
16 5 23 -23.8191 2.7430
16 5 26 -23.0706 -7.9924
16 5 29 -17.3728 0.6408
16 6 -23 -29.8260 -3.0561
16 6 -20 10.9499 -5.6008
16 6 -17 -14.5653 -3.0990
16 6 -14 -42.3994 -6.1028
16 6 -11 5.0215 5.1772
16 6 -8 37.6771 -8.5285
16 6 -5 20.4617 5.3754
16 6 -2 6.9640 -4.9168
16 6 1 2.2955 2.5549
16 6 4 35.9851 -2.6582
16 6 7 9.8052 1.6336
16 6 10 2.6312 0.0121
16 6 13 -18.0115 -1.4491
16 6 16 -15.0626 1.0306
16 6 19 -21.7994 -5.0641
16 6 22 -22.7962 2.2665
16 6 25 -22.3113 4.5151
16 7 -18 -2.2062 1.2927
16 7 -15 17.1444 -1.1020
16 7 -12 19.9511 5.5355
16 7 -9 -2.4948 -1.0853
16 7 -6 1.7114 1.0482
16 7 -3 10.0013 3.2293
16 7 0 24.6900 0.7983
16 7 3 -36.6004 0.0899
16 7 6 -2.2883 2.0827
16 7 9 -1.6967 -2.9912
16 7 12 16.2516 -0.4907
16 7 15 -8.3597 -6.6504
16 7 18 5.0871 2.4950
16 8 -10 14.1094 7.8779
16 8 -7 -0.2381 -7.5184
16 8 -4 8.8358 2.7846
16 8 -1 14.3206 -0.4878
16 8 2 10.4900 -2.1473
16 8 5 2.8446 1.9345
16 8 8 4.1393 1.4150
16 8 11 1.6129 -1.3692
17 1 -35 -10.4489 -22.2570
17 1 -32 17.4091 -2.4547
17 1 -29 -8.9236 -17.7988
17 1 -26 5.2508 -7.9156
17 1 -23 -46.7014 -10.2622
17 1 -20 -23.2558 -16.4331
17 1 -17 -8.0936 9.7928
17 1 -14 -9.3447 -14.8751
17 1 -11 11.3526 19.5486
17 1 -8 -25.0284 2.2839
17 1 -5 30.3929 3.0196
17 1 -2 50.8361 20.4835
17 1 1 -21.5462 -8.5811
17 1 4 -32.0035 20.8957
17 1 7 16.2510 -4.1555
17 1 10 33.0938 15.5245
17 1 13 -20.5656 3.5350
17 1 16 -36.5212 11.3187
17 1 19 11.8909 18.6622
17 1 22 4.1069 0.7711
17 1 25 -20.6720 27.9852
17 1 28 -36.1538 -12.0365
17 1 31 22.3058 12.2208
17 1 34 8.5853 -6.1400
17 2 -33 5.0577 8.3197
17 2 -30 33.5252 5.6420
17 2 -27 30.7168 3.4919
17 2 -24 -0.5291 9.1995
17 2 -21 -13.9242 5.9161
17 2 -18 -21.7258 -4.7814
17 2 -15 2.4038 9.6359
17 2 -12 -8.0616 -11.1757
17 2 -9 -10.6658 -0.1375
17 2 -6 -11.1633 -6.7272
17 2 -3 24.7170 -3.6067
17 2 0 14.8353 -13.4558
17 2 3 24.2468 7.7352
17 2 6 5.0680 -14.1746
17 2 9 17.1428 3.6136
17 2 12 23.8393 -1.4923
17 2 15 1.8106 -2.0468
17 2 18 -7.3800 -7.9989
17 2 21 39.7902 4.8664
17 2 24 11.8702 -12.2148
17 2 27 14.1470 -1.6498
17 2 30 -7.6162 4.5667
17 2 33 -14.2657 0.7192
17 3 -28 5.4197 -0.4721
17 3 -25 26.9218 -1.5256
17 3 -22 25.7987 -2.9517
17 3 -19 -13.8767 4.2418
17 3 -16 -17.2943 -0.8381
17 3 -13 -13.5225 -6.0178
17 3 -10 58.0498 5.3578
17 3 -7 -33.1625 -12.7972
17 3 -4 -21.2549 4.6533
17 3 -1 4.7587 -11.3236
17 3 2 63.1471 1.5276
17 3 5 14.6361 -7.3532
17 3 8 -45.9798 -1.7795
17 3 11 35.6734 -0.5054
17 3 14 -6.1039 -2.1019
17 3 17 -34.8169 5.7192
17 3 20 62.6236 0.0996
17 3 23 21.6671 6.5018
17 3 26 4.4075 9.0487
17 3 29 -31.3830 -2.9340
17 4 -26 -30.3495 10.7263
17 4 -23 20.3348 -7.8230
17 4 -20 9.1789 1.4620
17 4 -17 -4.1723 -2.4170
17 4 -14 -28.7870 -2.0473
17 4 -11 4.4704 -0.1395
17 4 -8 6.8879 -2.9933
17 4 -5 -5.0602 1.4115
17 4 -2 64.9428 0.3760
17 4 1 12.1010 3.3482
17 4 4 -4.3328 6.2626
17 4 7 -41.4428 0.8595
17 4 10 5.2886 5.4672
17 4 13 31.3280 -1.9847
17 4 16 32.1953 2.3883
17 4 19 -31.4104 -1.6948
17 4 22 17.9293 4.8248
17 4 25 -7.6571 -3.8491
17 5 -21 -3.0681 9.4779
17 5 -18 14.4872 -1.0461
17 5 -15 -9.6575 1.4108
17 5 -12 -34.7298 3.6848
17 5 -9 17.2700 -7.7325
17 5 -6 14.4961 5.7251
17 5 -3 -9.0139 -9.7368
17 5 0 -2.0425 -3.4908
17 5 3 3.2287 0.5378
17 5 6 13.0713 -7.7127
17 5 9 -16.3681 9.2924
17 5 12 -18.3108 -6.1453
17 5 15 -3.8618 9.6855
17 5 18 15.2727 -3.0221
17 5 21 4.5458 5.6186
17 6 -16 -16.9179 -1.7517
17 6 -13 29.8993 -1.8003
17 6 -10 15.6260 -0.1701
17 6 -7 36.1345 -1.8812
17 6 -4 -22.8100 1.1721
17 6 -1 -13.9367 -7.5466
17 6 2 -6.2480 5.8441
17 6 5 25.4356 -7.0647
17 6 8 -9.9308 4.8482
17 6 11 -5.0836 -0.8511
17 6 14 22.4971 5.2717
17 6 17 5.0636 1.8911
17 7 -8 4.9536 -4.0474
17 7 -5 -1.5950 -3.1496
17 7 -2 -11.7491 -5.7355
17 7 1 -22.8127 2.6149
17 7 4 -17.1558 -3.3271
17 7 7 -18.3585 3.0361
18 1 -31 -27.0335 26.8439
18 1 -28 26.0846 -18.9678
18 1 -25 34.1514 11.8576
18 1 -22 -11.4013 11.5949
18 1 -19 -36.3826 -2.8921
18 1 -16 41.3078 11.0857
18 1 -13 -32.7941 -1.5803
18 1 -10 -27.4262 7.5761
18 1 -7 -22.0236 -31.5404
18 1 -4 41.0373 22.5696
18 1 -1 3.0430 -37.6449
18 1 2 -19.3766 1.2467
18 1 5 2.8353 3.0142
18 1 8 36.6667 -18.1315
18 1 11 -8.1579 11.7605
18 1 14 -35.1800 -2.8968
18 1 17 -3.7301 -0.8597
18 1 20 40.4287 -2.4561
18 1 23 -13.5269 -0.7844
18 1 26 11.0353 -5.5276
18 1 29 -24.4497 -19.4393
18 2 -26 -17.9582 2.9840
18 2 -23 22.8292 -12.8506
18 2 -20 33.8781 2.1729
18 2 -17 29.6720 -8.9351
18 2 -14 -5.2152 -0.3253
18 2 -11 6.5729 -3.3378
18 2 -8 9.7189 10.0700
18 2 -5 -6.1791 -8.7434
18 2 -2 36.4669 13.5295
18 2 1 8.0013 -8.4984
18 2 4 -20.7741 -0.1354
18 2 7 -28.9018 -8.7022
18 2 10 -34.1138 -2.6653
18 2 13 22.8085 -14.1943
18 2 16 14.9003 0.6234
18 2 19 -25.8423 -2.4614
18 2 22 -7.2796 4.7363
18 2 25 21.3148 8.6122
18 2 28 22.2924 6.6249
18 3 -24 10.5145 -8.6194
18 3 -21 2.7465 7.6711
18 3 -18 -21.4755 1.5394
18 3 -15 13.2238 3.8616
18 3 -12 -9.9408 2.6880
18 3 -9 59.8315 6.4863
18 3 -6 -7.3755 -2.9459
18 3 -3 18.7390 13.2247
18 3 0 11.4204 -7.4174
18 3 3 32.9581 15.7643
18 3 6 -17.1314 -9.9378
18 3 9 3.8897 18.1137
18 3 12 -12.3124 -11.4241
18 3 15 -18.7114 13.5133
18 3 18 -4.4622 -8.5297
18 3 21 0.6174 -2.4616
18 3 24 -16.1513 -7.3518
18 4 -19 -12.4136 -4.1129
18 4 -16 6.9206 -3.8504
18 4 -13 7.8781 0.0064
18 4 -10 -6.3680 -2.6425
18 4 -7 10.7479 -0.9607
18 4 -4 31.0961 3.4009
18 4 -1 -6.0640 -4.1167
18 4 2 -20.3040 5.1005
18 4 5 21.7338 -14.5352
18 4 8 19.1600 9.3545
18 4 11 -6.5002 -21.5543
18 4 14 -45.0918 8.4297
18 4 17 32.5224 -12.4166
18 4 20 31.1806 -1.4788
18 5 -14 20.5191 6.1957
18 5 -11 21.6839 4.8590
18 5 -8 26.2015 2.6295
18 5 -5 -19.0265 3.0294
18 5 -2 24.6882 -2.4103
18 5 1 -11.9348 6.9847
18 5 4 -7.7584 -8.4619
18 5 7 -14.1539 5.1639
18 5 10 27.7450 -1.1822
18 5 13 -14.8869 -7.2385
19 1 -24 -9.2624 -2.8891
19 1 -21 33.2027 -9.5245
19 1 -18 3.3705 -2.5493
19 1 -15 -33.1960 -4.3208
19 1 -12 -18.7002 -18.9794
19 1 -9 -3.7460 22.0925
19 1 -6 1.4937 -23.8164
19 1 -3 26.8788 26.9426
19 1 0 9.3587 -9.5151
19 1 3 9.8966 17.3879
19 1 6 28.6755 -4.2893
19 1 9 -4.7328 14.1529
19 1 12 -24.5395 -1.7813
19 1 15 1.1982 3.5754
19 1 18 8.2620 11.3464
19 1 21 8.0861 0.0483
19 1 24 -8.0982 11.3397
19 2 -22 6.0555 2.2634
19 2 -19 -13.0773 -10.6652
19 2 -16 21.3702 10.1449
19 2 -13 -30.8407 -6.8184
19 2 -10 -0.2437 -2.8849
19 2 -7 -7.1584 -0.0587
19 2 -4 8.9458 -2.5652
19 2 -1 15.7443 -5.5029
19 2 2 2.9845 7.6534
19 2 5 34.1803 -0.7033
19 2 8 -31.1717 4.9280
19 2 11 -8.4767 12.4582
19 2 14 -24.3988 5.5669
19 2 17 28.1829 3.0302
19 2 20 5.5632 14.6625
19 3 -17 24.5486 -4.4791
19 3 -14 4.6972 8.6492
19 3 -11 1.8604 -0.5799
19 3 -8 -7.6136 -1.2001
19 3 -5 6.0597 3.0091
19 3 -2 3.6760 -2.4278
19 3 1 -15.0226 2.0809
19 3 4 2.8054 -1.0994
19 3 7 -7.8008 3.0757
19 3 10 4.3073 -6.4660
19 3 13 -1.4876 0.1923
19 3 16 -20.2451 -3.4350
19 4 -9 46.8476 2.5114
19 4 -6 -16.1853 1.8373
19 4 -3 -1.3858 -4.1119
19 4 0 -12.2896 7.0744
19 4 3 -33.9550 -1.8202
19 4 6 -22.4601 8.8368
19 4 9 -18.2079 3.4793
20 1 -17 2.3105 -1.2748
20 1 -14 -20.0577 6.1243
20 1 -11 -26.8557 -7.9849
20 1 -8 27.4941 4.1593
20 1 -5 1.3895 -1.3604
20 1 -2 4.1835 5.6011
20 1 1 2.0017 -11.9800
20 1 4 28.6159 15.9417
20 1 7 -19.6497 -1.5109
20 1 10 15.3466 3.4683
20 1 13 23.5963 23.0740
20 1 16 15.5507 -2.1426
20 1 19 -23.9172 15.2177
20 2 -12 -0.4158 -9.0572
20 2 -9 38.2621 7.5006
20 2 -6 -41.2281 -13.4386
20 2 -3 -9.3187 5.4391
20 2 0 15.1202 1.0785
20 2 3 15.1113 -8.3611
20 2 6 0.9741 5.5786
20 2 9 -2.7775 -7.9450
20 2 12 23.6104 -5.5674
21 1 -1 -5.7576 12.0410
21 1 2 -50.1261 -6.7169
0 0 0 0.0 0.0
;

_iucr_refine_instructions_details 
;

    1_sq.res created by SHELXL-2014/7

TITL exp_2870_a.res in R-3
REM Old TITL exp_2870_a.res in R-3
REM SHELXT solution in R-3
REM R1 0.270, Rweak 0.016, Alpha 0.059, Orientation as input
REM Formula found by SHELXT: C241 N84 I6 Pd3 Au6
CELL 1.54184 29.8768 29.8768 74.341 90 90 120
ZERR 18 0.0016 0.0016 0.0028 0 0 0
LATT 3
SYMM -Y,+X-Y,+Z
SYMM +Y-X,-X,+Z
SFAC C H Au I N Pd
UNIT 1332 1512 36 36 144 18
DFIX 1.49 0.01 C52 C53 C52 C54
DFIX 2.75 0.01 C53 C54
DFIX 1.39 0.01 N5 C38 C39 C38 C40 C39 C41 C40 C42 C41 N5 C42
DFIX 1.39 0.01 C5 C4 N1 C5 N1 C7BA C7BA C0CA C3 C0CA C4 C3
DFIX 1.5 C6 C4
DELU
SIMU 0.01 0.02 2
ISOR 0.01 0.02 I1 Au1 C18
 
L.S. 20 0 487
PLAN  100
SIZE 0.2 0.2 0.2
TEMP -123.15(10)
BIND C60 C61
BOND $H
list 4
MORE -1
CONF
ABIN
fmap 2 53
acta
REM <olex2.extras>
REM <HklSrc "%.\\exp_2870.hkl">
REM </olex2.extras>
 
WGHT    0.162000 1993.306274
FVAR       0.02513
AU1   3    0.575300    0.681271    0.319892    11.00000    0.17356    0.14406 =
         0.10869   -0.01096   -0.02954    0.07723
AU2   3    0.453695    0.165641    0.190306    11.00000    0.14970    0.17191 =
         0.09817   -0.00593   -0.01218    0.10550
I1    4    0.642517    0.758072    0.303417    11.00000    0.33585    0.21352 =
         0.23656    0.06327    0.01514    0.07251
I2    4    0.514686    0.215360    0.165135    11.00000    0.16087    0.20554 =
         0.14834   -0.01232    0.00511    0.08979
PD1   6    0.327160    0.419151    0.220849    11.00000    0.11558    0.12964 =
         0.07542    0.00497   -0.01914    0.06978
AFIX  66
N4    5    0.353820    0.487605    0.232404    11.00000    0.14576    0.13286 =
         0.10270   -0.00983   -0.03657    0.08397
C36   1    0.357613    0.528785    0.222474    11.00000    0.16681    0.13541 =
         0.11900   -0.00762   -0.04911    0.07842
AFIX  43
H36   2    0.343892    0.523214    0.210632    11.00000   -1.20000
AFIX  65
C35   1    0.381481    0.578116    0.229870    11.00000    0.17742    0.13593 =
         0.13062   -0.00890   -0.05155    0.07770
AFIX  43
H35   2    0.384073    0.606261    0.223083    11.00000   -1.20000
AFIX  65
C34   1    0.401556    0.586268    0.247196    11.00000    0.17212    0.14208 =
         0.12960   -0.01042   -0.05061    0.07465
AFIX  43
H34   2    0.417869    0.619984    0.252251    11.00000   -1.20000
AFIX  65
C33   1    0.397764    0.545088    0.257127    11.00000    0.15629    0.14304 =
         0.12272   -0.01781   -0.05040    0.08493
C37   1    0.373896    0.495757    0.249731    11.00000    0.14979    0.14014 =
         0.11138   -0.01285   -0.04468    0.08501
AFIX  43
H37   2    0.371304    0.467613    0.256518    11.00000   -1.20000
AFIX   0
C4    1    0.667916    0.764877    0.401108    11.00000    0.20835    0.13016 =
         0.09858   -0.02222   -0.03151    0.09151
C3    1    0.684343    0.817366    0.400831    11.00000    0.22261    0.13177 =
         0.10328   -0.01788   -0.04239    0.08416
AFIX  43
H3    2    0.671755    0.829703    0.391448    11.00000   -1.20000
AFIX   0
C0CA  1    0.717748    0.853008    0.413248    11.00000    0.22338    0.12791 =
         0.09812   -0.01723   -0.04015    0.07963
AFIX  43
H0CA  2    0.727609    0.888527    0.412614    11.00000   -1.20000
AFIX   0
C7BA  1    0.735896    0.834106    0.426575    11.00000    0.21564    0.12117 =
         0.09078   -0.01640   -0.03164    0.08034
AFIX  43
H7BA  2    0.756449    0.856273    0.436025    11.00000   -1.20000
AFIX   0
N1    5    0.724449    0.783130    0.426316    11.00000    0.20571    0.11949 =
         0.08509   -0.02680   -0.01983    0.08171
C5    1    0.688456    0.748083    0.414452    11.00000    0.20440    0.12521 =
         0.08571   -0.02639   -0.02524    0.08988
AFIX  43
H5    2    0.677752    0.712413    0.415434    11.00000   -1.20000
AFIX   0
C6    1    0.630193    0.726563    0.387641    11.00000    0.20360    0.14269 =
         0.10142   -0.02608   -0.03275    0.09463
C7    1    0.588761    0.730239    0.380807    11.00000    0.19944    0.15386 =
         0.11027   -0.02835   -0.03123    0.09693
AFIX  43
H7    2    0.585630    0.758937    0.384573    11.00000   -1.20000
AFIX   0
C8    1    0.553896    0.697748    0.369694    11.00000    0.19794    0.16562 =
         0.11495   -0.02835   -0.03543    0.09612
C9    1    0.561287    0.655957    0.364718    11.00000    0.19159    0.15374 =
         0.10907   -0.02633   -0.03257    0.08351
C10   1    0.599108    0.647904    0.370180    11.00000    0.19720    0.15053 =
         0.10504   -0.03361   -0.03293    0.08935
C11   1    0.636517    0.686703    0.381132    11.00000    0.19911    0.14748 =
         0.10171   -0.03250   -0.03249    0.09387
AFIX  43
H11   2    0.666862    0.685631    0.384154    11.00000   -1.20000
AFIX   0
C12   1    0.506122    0.704357    0.362262    11.00000    0.20193    0.18690 =
         0.13357   -0.02924   -0.03720    0.10329
AFIX  13
H12   2    0.486752    0.676717    0.353128    11.00000   -1.20000
AFIX   0
C13   1    0.539630    0.756892    0.351966    11.00000    0.22977    0.19415 =
         0.16447   -0.00518   -0.05060    0.11272
AFIX 137
H13A  2    0.576242    0.770652    0.354807    11.00000   -1.50000
H13B  2    0.529162    0.781778    0.355705    11.00000   -1.50000
H13C  2    0.534338    0.750938    0.338981    11.00000   -1.50000
AFIX   0
C14   1    0.467860    0.699552    0.376978    11.00000    0.20539    0.22933 =
         0.17179   -0.04669   -0.02624    0.11091
AFIX  33
H14A  2    0.450548    0.664377    0.381866    11.00000   -1.50000
H14B  2    0.486585    0.724285    0.386629    11.00000   -1.50000
H14C  2    0.442038    0.706928    0.371826    11.00000   -1.50000
AFIX   0
C15   1    0.612128    0.605695    0.363066    11.00000    0.21164    0.14721 =
         0.11443   -0.03687   -0.03353    0.09120
AFIX  13
H15   2    0.579811    0.579048    0.357010    11.00000   -1.20000
AFIX   0
C16   1    0.651619    0.626419    0.348740    11.00000    0.21152    0.16148 =
         0.14709   -0.04746   -0.01383    0.08920
AFIX 137
H16A  2    0.639913    0.640070    0.338956    11.00000   -1.50000
H16B  2    0.656991    0.598749    0.344108    11.00000   -1.50000
H16C  2    0.684170    0.654195    0.353646    11.00000   -1.50000
AFIX   0
C17   1    0.619247    0.578550    0.378620    11.00000    0.25849    0.16077 =
         0.14433   -0.03018   -0.04988    0.11005
AFIX 137
H17A  2    0.609809    0.589380    0.389753    11.00000   -1.50000
H17B  2    0.655482    0.587253    0.379262    11.00000   -1.50000
H17C  2    0.597140    0.541135    0.377094    11.00000   -1.50000
AFIX  56
C20   1    0.448675    0.549154    0.342411    11.00000    0.17384    0.16668 =
         0.11675   -0.01438   -0.03176    0.06330
AFIX  43
H20   2    0.416258    0.518115    0.341721    11.00000   -1.20000
AFIX  55
N3    5    0.478127    0.579759    0.327611    11.00000    0.16525    0.16361 =
         0.11441   -0.01970   -0.03260    0.06604
C18   1    0.523841    0.622610    0.334477    11.00000    0.16041    0.15009 =
         0.11596   -0.01593   -0.02848    0.07465
N2    5    0.522642    0.618488    0.353521    11.00000    0.17838    0.15433 =
         0.11047   -0.01636   -0.02819    0.07157
C19   1    0.476187    0.573091    0.358425    11.00000    0.17841    0.16710 =
         0.11450   -0.01564   -0.03051    0.06291
AFIX  43
H19   2    0.465406    0.560877    0.370329    11.00000   -1.20000
AFIX  66
C24   1    0.418302    0.554885    0.275323    11.00000    0.15345    0.15078 =
         0.12303   -0.02351   -0.04726    0.08513
C23   1    0.415012    0.591023    0.286172    11.00000    0.15114    0.16048 =
         0.12999   -0.03332   -0.04443    0.08430
AFIX  43
H23   2    0.398632    0.609123    0.281794    11.00000   -1.20000
AFIX  65
C22   1    0.435687    0.600679    0.303428    11.00000    0.15192    0.16884 =
         0.13337   -0.03753   -0.04125    0.08231
C21   1    0.459653    0.574196    0.309834    11.00000    0.15425    0.16474 =
         0.11919   -0.02371   -0.04031    0.07693
C26   1    0.462944    0.538057    0.298985    11.00000    0.15472    0.15606 =
         0.12010   -0.01903   -0.04795    0.07970
C25   1    0.442269    0.528401    0.281729    11.00000    0.15279    0.15267 =
         0.11966   -0.01984   -0.04706    0.08150
AFIX  43
H25   2    0.444518    0.503702    0.274315    11.00000   -1.20000
AFIX   0
C27   1    0.430870    0.638250    0.317076    11.00000    0.15655    0.17638 =
         0.15209   -0.05306   -0.03891    0.07730
AFIX  13
H27   2    0.450278    0.641175    0.328386    11.00000   -1.20000
AFIX   0
C28   1    0.375576    0.621264    0.321240    11.00000    0.15638    0.19994 =
         0.17400   -0.09789   -0.02360    0.05836
AFIX 137
H28A  2    0.363418    0.638861    0.313157    11.00000   -1.50000
H28B  2    0.372738    0.630013    0.333734    11.00000   -1.50000
H28C  2    0.354401    0.583806    0.319553    11.00000   -1.50000
AFIX   0
C29   1    0.456585    0.693734    0.306767    11.00000    0.16716    0.17161 =
         0.20248   -0.04304   -0.04405    0.07698
AFIX 137
H29A  2    0.478800    0.694139    0.296995    11.00000   -1.50000
H29B  2    0.477267    0.721490    0.315310    11.00000   -1.50000
H29C  2    0.429162    0.698962    0.301793    11.00000   -1.50000
AFIX   0
C30   1    0.491128    0.509087    0.305000    11.00000    0.16374    0.15762 =
         0.13737   -0.01080   -0.04790    0.08187
AFIX  13
H30   2    0.501694    0.521745    0.317595    11.00000   -1.20000
AFIX   0
C31   1    0.453785    0.450204    0.307759    11.00000    0.19808    0.15479 =
         0.17489   -0.00121   -0.05299    0.07636
AFIX 137
H31A  2    0.420677    0.444539    0.312432    11.00000   -1.50000
H31B  2    0.468993    0.436712    0.316355    11.00000   -1.50000
H31C  2    0.448157    0.432257    0.296228    11.00000   -1.50000
AFIX   0
C32   1    0.545234    0.529009    0.295223    11.00000    0.16891    0.19199 =
         0.19258    0.01500   -0.03249    0.10092
AFIX 137
H32A  2    0.539919    0.525139    0.282180    11.00000   -1.50000
H32B  2    0.560757    0.508641    0.299320    11.00000   -1.50000
H32C  2    0.568338    0.565512    0.298150    11.00000   -1.50000
AFIX   0
C41   1    0.294385    0.265692    0.203945    11.00000    0.14415    0.16665 =
         0.11305   -0.02079   -0.01390    0.10575
C42   1    0.316005    0.315991    0.209902    11.00000    0.12825    0.16511 =
         0.10084   -0.01354   -0.01284    0.10410
AFIX  43
H42   2    0.349297    0.330090    0.215192    11.00000   -1.20000
AFIX   0
N5    5    0.295853    0.348597    0.209220    11.00000    0.12695    0.16174 =
         0.09694   -0.02199   -0.01861    0.10034
C38   1    0.248077    0.328095    0.201081    11.00000    0.12931    0.16673 =
         0.11913   -0.03434   -0.02883    0.10269
AFIX  43
H38   2    0.231888    0.348472    0.200288    11.00000   -1.20000
AFIX   0
C39   1    0.223162    0.278552    0.194044    11.00000    0.14298    0.16966 =
         0.13567   -0.03634   -0.03572    0.10188
AFIX  43
H39   2    0.190534    0.264980    0.188289    11.00000   -1.20000
AFIX   0
C40   1    0.247301    0.249283    0.195650    11.00000    0.15178    0.16588 =
         0.13316   -0.03259   -0.02566    0.10455
AFIX  43
H40   2    0.230165    0.215464    0.190675    11.00000   -1.20000
AFIX  66
C46   1    0.359034    0.173168    0.214884    11.00000    0.17296    0.16950 =
         0.12811    0.00595   -0.00022    0.12493
PART 2
C47   1    0.384528    0.223892    0.221042    11.00000    0.17057    0.17580 =
         0.12918   -0.00199   -0.00301    0.12256
PART 0
C48   1    0.365677    0.256727    0.216788    11.00000    0.16184    0.16821 =
         0.12035   -0.01117   -0.00852    0.11821
AFIX  43
H48   2    0.383101    0.291394    0.220997    11.00000   -1.20000
AFIX  65
C43   1    0.321331    0.238838    0.206376    11.00000    0.15915    0.16705 =
         0.11318   -0.01008   -0.01041    0.11253
C44   1    0.295837    0.188114    0.200217    11.00000    0.16626    0.16735 =
         0.11973    0.00089   -0.01373    0.11013
AFIX  43
H44   2    0.265529    0.175888    0.193101    11.00000   -1.20000
AFIX  65
C45   1    0.314688    0.155279    0.204471    11.00000    0.17394    0.16848 =
         0.13240    0.00421   -0.00524    0.11351
AFIX   0
C49   1    0.291587    0.099313    0.195741    11.00000    0.18715    0.16624 =
         0.14400    0.00375   -0.00202    0.10478
AFIX  13
H49   2    0.309721    0.081078    0.200292    11.00000   -1.20000
AFIX   0
C50   1    0.232716    0.069732    0.201130    11.00000    0.21555    0.17874 =
         0.17540    0.03156    0.02428    0.07281
AFIX 137
H50A  2    0.223651    0.036045    0.206282    11.00000   -1.50000
H50B  2    0.211554    0.064675    0.190425    11.00000   -1.50000
H50C  2    0.226314    0.090070    0.210036    11.00000   -1.50000
AFIX   0
C51   1    0.289108    0.098562    0.175171    11.00000    0.18574    0.18288 =
         0.14476   -0.01459   -0.00623    0.08508
AFIX 137
H51A  2    0.262289    0.064342    0.171084    11.00000   -1.50000
H51B  2    0.322612    0.106150    0.170248    11.00000   -1.50000
H51C  2    0.280835    0.124715    0.171010    11.00000   -1.50000
AFIX   0
C52   1    0.440903    0.251805    0.232648    11.00000    0.17431    0.19550 =
         0.14083    0.00516   -0.01359    0.13150
AFIX  13
H52   2    0.450363    0.224083    0.232737    11.00000   -1.20000
AFIX   0
C53   1    0.484638    0.294410    0.222271    11.00000    0.17623    0.22087 =
         0.17252    0.01314   -0.01942    0.10500
AFIX 137
H53A  2    0.504522    0.280787    0.216254    11.00000   -1.50000
H53B  2    0.507217    0.322135    0.230540    11.00000   -1.50000
H53C  2    0.470688    0.308084    0.213252    11.00000   -1.50000
AFIX   0
C54   1    0.423296    0.250755    0.251535    11.00000    0.18879    0.23739 =
         0.14575   -0.01507   -0.02065    0.14138
AFIX 137
H54A  2    0.429820    0.285239    0.254878    11.00000   -1.50000
H54B  2    0.442310    0.240399    0.259676    11.00000   -1.50000
H54C  2    0.386210    0.225937    0.252440    11.00000   -1.50000
AFIX  56
C57   1    0.380961    0.077624    0.235839    11.00000    0.18414    0.16457 =
         0.12075    0.00824    0.00553    0.11881
AFIX  43
H57   2    0.377056    0.053618    0.244944    11.00000   -1.20000
AFIX  55
N7    5    0.410947    0.088266    0.219937    11.00000    0.18112    0.16410 =
         0.11662    0.00309   -0.00111    0.12151
C55   1    0.406355    0.126384    0.210012    11.00000    0.16448    0.16801 =
         0.11986    0.00691   -0.00692    0.12433
N6    5    0.373531    0.139300    0.219780    11.00000    0.17601    0.17000 =
         0.11979    0.01173    0.00457    0.12184
C56   1    0.357837    0.109165    0.235742    11.00000    0.18579    0.16370 =
         0.12160    0.00936    0.00883    0.11847
AFIX  43
H56   2    0.335746    0.109965    0.244771    11.00000   -1.20000
AFIX  66
PART 1
C61   1    0.477682    0.004448    0.201909    11.00000    0.17678    0.16281 =
         0.10349   -0.01786   -0.01612    0.11576
PART 0
C62   1    0.502862    0.044233    0.214293    11.00000    0.17842    0.16127 =
         0.10881   -0.01784   -0.01394    0.12126
AFIX  43
H62   2    0.536140    0.052796    0.218608    11.00000   -1.20000
AFIX  65
C63   1    0.479352    0.071488    0.220363    11.00000    0.18783    0.16247 =
         0.12240   -0.01239   -0.01251    0.12514
C58   1    0.430661    0.058959    0.214050    11.00000    0.18663    0.16505 =
         0.11906   -0.00638   -0.01085    0.12752
PART 2
C59   1    0.405480    0.019175    0.201667    11.00000    0.19072    0.17210 =
         0.12034   -0.01279   -0.01831    0.12552
C60   1    0.428989   -0.008081    0.195596    11.00000    0.18541    0.17191 =
         0.11376   -0.01921   -0.01574    0.11807
AFIX   0
PART 0
C64   1    0.353699    0.006582    0.194653    11.00000    0.19554    0.18661 =
         0.12591   -0.01371   -0.02475    0.12959
AFIX  13
H64   2    0.344141    0.030889    0.200418    11.00000   -1.20000
AFIX   0
C65   1    0.315462   -0.045598    0.200048    11.00000    0.19840    0.21398 =
         0.13921   -0.00310   -0.03196    0.10945
AFIX 137
H65A  2    0.287227   -0.044824    0.206481    11.00000   -1.50000
H65B  2    0.331675   -0.059667    0.207954    11.00000   -1.50000
H65C  2    0.301719   -0.067462    0.189343    11.00000   -1.50000
AFIX   0
C66   1    0.355085    0.014777    0.174070    11.00000    0.21954    0.20175 =
         0.12265   -0.01809   -0.02751    0.13429
AFIX 137
H66A  2    0.341144   -0.018630    0.167958    11.00000   -1.50000
H66B  2    0.390848    0.037605    0.170211    11.00000   -1.50000
H66C  2    0.334141    0.030547    0.171002    11.00000   -1.50000
AFIX   0
C67   1    0.507826    0.115519    0.235079    11.00000    0.19575    0.15979 =
         0.13104   -0.02059   -0.00466    0.12449
AFIX  13
H67   2    0.488099    0.134061    0.236948    11.00000   -1.20000
AFIX   0
C68   1    0.512197    0.092250    0.253140    11.00000    0.23795    0.17312 =
         0.11687   -0.02800   -0.00882    0.11576
AFIX 137
H68A  2    0.478013    0.064160    0.256702    11.00000   -1.50000
H68B  2    0.525486    0.119141    0.262423    11.00000   -1.50000
H68C  2    0.535860    0.078710    0.251734    11.00000   -1.50000
AFIX   0
C69   1    0.562454    0.153663    0.229732    11.00000    0.20453    0.16995 =
         0.16702   -0.00647   -0.00031    0.11047
AFIX 137
H69A  2    0.586192    0.144659    0.235661    11.00000   -1.50000
H69B  2    0.570732    0.188486    0.233394    11.00000   -1.50000
H69C  2    0.566044    0.152706    0.216655    11.00000   -1.50000
AFIX  66
C70   1    0.504652   -0.022631    0.195117    11.00000    0.17238    0.15333 =
         0.09120   -0.02604   -0.02137    0.10693
C74   1    0.527146   -0.039109    0.207930    11.00000    0.16343    0.14842 =
         0.08463   -0.03080   -0.02151    0.10455
AFIX  43
H74   2    0.527340   -0.030382    0.220229    11.00000   -1.20000
AFIX  65
N8    5    0.549355   -0.068355    0.202747    11.00000    0.15743    0.15248 =
         0.07803   -0.03567   -0.02056    0.10303
C73   1    0.549071   -0.081124    0.184751    11.00000    0.16548    0.16118 =
         0.08438   -0.03630   -0.02179    0.09904
AFIX  43
H73   2    0.564251   -0.101113    0.181209    11.00000   -1.20000
AFIX  65
C72   1    0.526578   -0.064646    0.171939    11.00000    0.17417    0.16313 =
         0.08481   -0.03366   -0.02335    0.09883
AFIX  43
H72   2    0.526385   -0.073373    0.159640    11.00000   -1.20000
AFIX  65
C71   1    0.504369   -0.035399    0.177122    11.00000    0.17436    0.15864 =
         0.08882   -0.02807   -0.02403    0.10075
AFIX  43
H71   2    0.488996   -0.024138    0.168365    11.00000   -1.20000
AFIX   0
H60   2    0.425085   -0.040342    0.185567    11.00000    0.10462
HKLF 4
 
REM  exp_2870_a.res in R-3
REM R1 =  0.0888 for    5908 Fo > 4sig(Fo)  and  0.1033 for all    7693 data
REM    725 parameters refined using    825 restraints
 
END  
     
WGHT      0.1619   1993.4158 

REM Highest difference peak  1.603,  deepest hole -0.836,  1-sigma level  0.119
Q1    1   0.4122  0.1259  0.2015  11.00000  0.05    1.60
Q2    1   0.3719  0.0882  0.2085  11.00000  0.05    1.34
Q3    1   0.5977  0.6868  0.3103  11.00000  0.05    1.19
Q4    1   0.3696  0.0958  0.2127  11.00000  0.05    1.17
Q5    1   0.5483  0.6647  0.3206  11.00000  0.05    1.07
Q6    1   0.5818  0.6996  0.3119  11.00000  0.05    0.80
Q7    1   0.5496  0.6596  0.3140  11.00000  0.05    0.78
Q8    1   0.4867  0.1747  0.1771  11.00000  0.05    0.72
Q9    1   0.6630  0.7290  0.2954  11.00000  0.05    0.67
Q10   1   0.5360  0.6462  0.3248  11.00000  0.05    0.64
Q11   1   0.3185  0.4136  0.2288  11.00000  0.05    0.62
Q12   1   0.5472 -0.0568  0.2045  11.00000  0.05    0.61
Q13   1   0.4749  0.3024  0.2445  11.00000  0.05    0.58
Q14   1   0.3347  0.4244  0.2147  11.00000  0.05    0.55
Q15   1   0.4180  0.2196  0.2317  11.00000  0.05    0.51
Q16   1   0.6667  0.3333  0.3333  10.16667  0.05    0.50
Q17   1   0.6585  0.7173  0.3036  11.00000  0.05    0.50
Q18   1   0.3998  0.1494  0.2258  11.00000  0.05    0.50
Q19   1   0.3927  0.5064  0.2262  11.00000  0.05    0.49
Q20   1   0.4928  0.1784  0.1921  11.00000  0.05    0.47
Q21   1   0.3277  0.0933  0.2244  11.00000  0.05    0.47
Q22   1   0.7071  0.7716  0.4206  11.00000  0.05    0.45
Q23   1   0.2566  0.2921  0.1844  11.00000  0.05    0.44
Q24   1   0.4735  0.5649  0.3514  11.00000  0.05    0.44
Q25   1   0.2127  0.2694  0.2070  11.00000  0.05    0.43
Q26   1   0.4818  0.3007  0.2484  11.00000  0.05    0.43
Q27   1   0.4922  0.1976  0.2104  11.00000  0.05    0.42
Q28   1   0.6585  0.7332  0.2879  11.00000  0.05    0.41
Q29   1   0.4724  0.5490  0.3493  11.00000  0.05    0.40
Q30   1   0.5181 -0.0827  0.2178  11.00000  0.05    0.39
Q31   1   0.4921  0.5968  0.3399  11.00000  0.05    0.39
Q32   1   0.5142  0.2413  0.1912  11.00000  0.05    0.39
Q33   1   0.4164  0.3858  0.2460  11.00000  0.05    0.39
Q34   1   0.4453  0.0031  0.1854  11.00000  0.05    0.38
Q35   1   0.4201  0.0420  0.1563  11.00000  0.05    0.38
Q36   1   0.5384 -0.1202  0.1987  11.00000  0.05    0.38
Q37   1   0.6673  0.6265  0.3631  11.00000  0.05    0.37
Q38   1   0.3977  0.4878  0.2246  11.00000  0.05    0.36
Q39   1   0.5071  0.7493  0.3644  11.00000  0.05    0.36
Q40   1   0.5437  0.0811  0.2625  11.00000  0.05    0.36
Q41   1   0.4995  0.7379  0.3594  11.00000  0.05    0.36
Q42   1   0.4323  0.6259  0.2540  11.00000  0.05    0.35
Q43   1   0.5763  0.7604  0.3419  11.00000  0.05    0.35
Q44   1   0.3069  0.0889  0.2192  11.00000  0.05    0.35
Q45   1   0.5358 -0.1273  0.1901  11.00000  0.05    0.35
Q46   1   0.5651  0.1341  0.2511  11.00000  0.05    0.35
Q47   1   0.5917  0.7402  0.2998  11.00000  0.05    0.35
Q48   1   0.4463  0.0148  0.1884  11.00000  0.05    0.35
Q49   1   0.2806  0.1098  0.1917  11.00000  0.05    0.35
Q50   1   0.5341  0.2204  0.1859  11.00000  0.05    0.34
Q51   1   0.2994  0.2808  0.2015  11.00000  0.05    0.33
Q52   1   0.3333  0.6667  0.3186  10.33333  0.05    0.33
Q53   1   0.4803  0.0808  0.2505  11.00000  0.05    0.33
Q54   1   0.5209  0.5205  0.3054  11.00000  0.05    0.33
Q55   1   0.7551  0.7604  0.4220  11.00000  0.05    0.33
Q56   1   0.5444  0.1461  0.2209  11.00000  0.05    0.33
Q57   1   0.5740  0.5528  0.3880  11.00000  0.05    0.32
Q58   1   0.4572  0.6086  0.3582  11.00000  0.05    0.32
Q59   1   0.3190  0.4172  0.2563  11.00000  0.05    0.32
Q60   1   0.3321  0.2058  0.1833  11.00000  0.05    0.31
Q61   1   0.4390  0.5282  0.3653  11.00000  0.05    0.31
Q62   1   0.5669 -0.0271  0.2138  11.00000  0.05    0.31
Q63   1   0.6570  0.6580  0.3397  11.00000  0.05    0.31
Q64   1   0.3782  0.5806  0.3345  11.00000  0.05    0.31
Q65   1   0.5158  0.4771  0.3074  11.00000  0.05    0.31
Q66   1   0.4772  0.7171  0.2915  11.00000  0.05    0.31
Q67   1   0.4338  0.7101  0.3199  11.00000  0.05    0.30
Q68   1   0.4994  0.4612  0.3040  11.00000  0.05    0.30
Q69   1   0.5437  0.6051  0.3219  11.00000  0.05    0.30
Q70   1   0.3143 -0.0314  0.1790  11.00000  0.05    0.30
Q71   1   0.5843  0.7925  0.3465  11.00000  0.05    0.30
Q72   1   0.5242  0.0897  0.2756  11.00000  0.05    0.30
Q73   1   0.3555 -0.0349  0.1885  11.00000  0.05    0.29
Q74   1   0.5528  0.2400  0.1793  11.00000  0.05    0.29
Q75   1   0.4257  0.5309  0.3574  11.00000  0.05    0.29
Q76   1   0.6446  0.6917  0.4311  11.00000  0.05    0.28
Q77   1   0.4569  0.6120  0.3672  11.00000  0.05    0.28
Q78   1   0.3049 -0.0875  0.2049  11.00000  0.05    0.28
Q79   1   0.4521  0.0772  0.2447  11.00000  0.05    0.28
Q80   1   0.2194  0.2719  0.2162  11.00000  0.05    0.28
Q81   1   0.3646  0.2605  0.1890  11.00000  0.05    0.28
Q82   1   0.5373  0.7760  0.3650  11.00000  0.05    0.28
Q83   1   0.2931 -0.0948  0.2052  11.00000  0.05    0.28
Q84   1   0.5008  0.6440  0.3794  11.00000  0.05    0.27
Q85   1   0.3080  0.2359  0.2156  11.00000  0.05    0.27
Q86   1   0.3513  0.6716  0.3233  11.00000  0.05    0.27
Q87   1   0.2666  0.1348  0.1688  11.00000  0.05    0.26
Q88   1   0.3969  0.5658  0.2662  11.00000  0.05    0.26
Q89   1   0.5181  0.5117  0.3165  11.00000  0.05    0.26
Q90   1   0.2260  0.1098  0.1633  11.00000  0.05    0.26
Q91   1   0.3711 -0.0445  0.1985  11.00000  0.05    0.26
Q92   1   0.3906  0.4018  0.3070  11.00000  0.05    0.26
Q93   1   0.5296  0.2317  0.1941  11.00000  0.05    0.26
Q94   1   0.4829  0.5414  0.3008  11.00000  0.05    0.26
Q95   1   0.4340  0.5840  0.3207  11.00000  0.05    0.26
Q96   1   0.4712  0.6708  0.3843  11.00000  0.05    0.26
Q97   1   0.4955  0.6513  0.3724  11.00000  0.05    0.26
Q98   1   0.5049  0.1666  0.2066  11.00000  0.05    0.25
Q99   1   0.7236  0.8532  0.4410  11.00000  0.05    0.25
Q100  1   0.2393  0.2374  0.2074  11.00000  0.05    0.25

  REM The information below was added by Olex2.
  REM
  REM R1 = 0.0888 for 5908 Fo > 4sig(Fo) and 0.1033 for all 13205 data
  REM n/a parameters refined using n/a restraints
  REM Highest difference peak 1.60, deepest hole -0.84
  REM Mean Shift 0, Max Shift -0.001.

  REM +++ Tabular Listing of Refinement Information +++
  REM R1_all = 0.1033
  REM R1_gt = 0.0888
  REM wR_ref = 0.2821
  REM GOOF = 1.059
  REM Shift_max = -0.001
  REM Shift_mean = 0
  REM Reflections_all = 13205
  REM Reflections_gt = 5908
  REM Parameters = n/a
  REM Hole = -0.84
  REM Peak = 1.60
  REM Flack = n/a

  
;
_olex2_submission_special_instructions 'No special instructions were received'
_oxdiff_exptl_absorpt_empirical_details 
;
Empirical correction (ABSPACK) includes:
- Absorption correction using spherical harmonics
- Frame scaling
;
_oxdiff_exptl_absorpt_empirical_full_max 2.266
_oxdiff_exptl_absorpt_empirical_full_min 0.605
_exptl_crystal_recrystallization_method 
'Re-crystallisation from solvent: EtOAc-DMSO'
